# Supplementary material for: Real-world safety profile and mechanistic insights into regorafenib-induced liver failure: a pharmacovigilance study integrated with network toxicology
Source: Front Pharmacol. 2026 Jan 12;16:1698511. doi: 10.3389/fphar.2025.1698511 (PMC12832792; doi:10.3389/fphar.2025.1698511)
Supplement: Supplementary file 1 [file Table2.xlsx]

## Sheet: Sheet 1
SOC	a	b	c	d	ROR(95%Cl)	PRR(c2)	EBGM(EBGM05)	IC(IC025)
Hepatobiliary disorders	1023	45116	408391	47892146	2.66 ( 2.5 - 2.83 )	2.62 ( 1032.91 )	2.62 ( 2.49 )	1.39 ( 1.3 )
Neoplasms benign, malignant and unspecified (incl cysts and polyps)	2722	43417	1316686	46983851	2.24 ( 2.15 - 2.33 )	2.16 ( 1748.82 )	2.16 ( 2.09 )	1.11 ( 1.06 )
Metabolism and nutrition disorders	2064	44075	998404	47302133	2.22 ( 2.12 - 2.32 )	2.16 ( 1317.12 )	2.16 ( 2.08 )	1.11 ( 1.05 )
Skin and subcutaneous tissue disorders	4765	41374	2683156	45617381	1.96 ( 1.9 - 2.02 )	1.86 ( 1999.46 )	1.86 ( 1.81 )	0.89 ( 0.85 )
Gastrointestinal disorders	6477	39662	4060718	44239819	1.78 ( 1.73 - 1.83 )	1.67 ( 1896.85 )	1.67 ( 1.63 )	0.74 ( 0.7 )
Investigations	3765	42374	2787948	45512589	1.45 ( 1.4 - 1.5 )	1.41 ( 483.13 )	1.41 ( 1.37 )	0.5 ( 0.45 )
Respiratory, thoracic and mediastinal disorders	2542	43597	2246739	46053798	1.2 ( 1.15 - 1.24 )	1.18 ( 76.47 )	1.18 ( 1.15 )	0.24 ( 0.19 )
Vascular disorders	1035	45104	973748	47326789	1.12 ( 1.05 - 1.19 )	1.11 ( 12.04 )	1.11 ( 1.06 )	0.15 ( 0.06 )
Social circumstances	207	45932	213873	48086664	1.01 ( 0.88 - 1.16 )	1.01 ( 0.04 )	1.01 ( 0.9 )	0.02 ( -0.18 )
Surgical and medical procedures	641	45498	674754	47625783	0.99 ( 0.92 - 1.08 )	0.99 ( 0.02 )	0.99 ( 0.93 )	-0.01 ( -0.12 )
Renal and urinary disorders	826	45313	901784	47398753	0.96 ( 0.89 - 1.03 )	0.96 ( 1.48 )	0.96 ( 0.91 )	-0.06 ( -0.16 )
General disorders and administration site conditions	7889	38250	8636052	39664485	0.95 ( 0.92 - 0.97 )	0.96 ( 19.17 )	0.96 ( 0.94 )	-0.06 ( -0.1 )
Musculoskeletal and connective tissue disorders	2175	43964	2536504	45764033	0.89 ( 0.85 - 0.93 )	0.9 ( 26.77 )	0.9 ( 0.87 )	-0.16 ( -0.22 )
Blood and lymphatic system disorders	654	45485	801091	47499446	0.85 ( 0.79 - 0.92 )	0.85 ( 16.43 )	0.85 ( 0.8 )	-0.23 ( -0.34 )
Nervous system disorders	3044	43095	3875356	44425181	0.81 ( 0.78 - 0.84 )	0.82 ( 127.03 )	0.82 ( 0.8 )	-0.28 ( -0.34 )
Endocrine disorders	97	46042	125301	48175236	0.81 ( 0.66 - 0.99 )	0.81 ( 4.31 )	0.81 ( 0.69 )	-0.3 ( -0.59 )
Injury, poisoning and procedural complications	3025	43114	5469531	42831006	0.55 ( 0.53 - 0.57 )	0.58 ( 1043.8 )	0.58 ( 0.56 )	-0.79 ( -0.84 )
Cardiac disorders	539	45600	1105873	47194664	0.5 ( 0.46 - 0.55 )	0.51 ( 259.21 )	0.51 ( 0.48 )	-0.97 ( -1.1 )
Infections and infestations	1214	44925	2605502	45695035	0.47 ( 0.45 - 0.5 )	0.49 ( 689.94 )	0.49 ( 0.47 )	-1.04 ( -1.12 )
Ear and labyrinth disorders	90	46049	209201	48091336	0.45 ( 0.37 - 0.55 )	0.45 ( 60.61 )	0.45 ( 0.38 )	-1.15 ( -1.45 )
Reproductive system and breast disorders	148	45991	400879	47899658	0.38 ( 0.33 - 0.45 )	0.39 ( 145.29 )	0.39 ( 0.34 )	-1.37 ( -1.61 )
Psychiatric disorders	797	45342	2580656	45719881	0.31 ( 0.29 - 0.33 )	0.32 ( 1192.15 )	0.32 ( 0.31 )	-1.63 ( -1.73 )
Eye disorders	238	45901	952557	47347980	0.26 ( 0.23 - 0.29 )	0.26 ( 506.03 )	0.26 ( 0.24 )	-1.93 ( -2.12 )
Immune system disorders	93	46046	559176	47741361	0.17 ( 0.14 - 0.21 )	0.17 ( 368.55 )	0.17 ( 0.15 )	-2.52 ( -2.82 )
Congenital, familial and genetic disorders	11	46128	143419	48157118	0.08 ( 0.04 - 0.14 )	0.08 ( 116.22 )	0.08 ( 0.05 )	-3.64 ( -4.47 )
Product issues	58	46081	843003	47457534	0.07 ( 0.05 - 0.09 )	0.07 ( 705.71 )	0.07 ( 0.06 )	-3.79 ( -4.17 )
