# Supplementary material for: Real-world safety profile and mechanistic insights into regorafenib-induced liver failure: a pharmacovigilance study integrated with network toxicology
Source: Front Pharmacol. 2026 Jan 12;16:1698511. doi: 10.3389/fphar.2025.1698511 (PMC12832792; doi:10.3389/fphar.2025.1698511)
Supplement: Supplementary file 2 [file Table3.xlsx]

## Sheet: Sheet1
SOC	PT	a	b	c	d	ROR(95%Cl)	PRR(c2)	EBGM(EBGM05)	IC(IC025)	Reporting rate score	Signal stability score	Reported case fatality rate score	DMEs or IMEs	Total score
Hepatobiliary disorders	Hepatic failure	114	46025	20250	48280287	5.91 ( 4.91 - 7.1 )	5.89 ( 460.79 )	5.87 ( 5.03 )	2.55 ( 2.28 )	0	2	2	2	6
Hepatobiliary disorders	Hepatitis fulminant	10	46129	1878	48298659	5.58 ( 2.99 - 10.38 )	5.57 ( 37.34 )	5.55 ( 3.3 )	2.47 ( 1.6 )	0	2	2	2	6
Nervous system disorders	Coma hepatic	13	46126	422	48300115	32.26 ( 18.57 - 56.02 )	32.25 ( 381.88 )	31.32 ( 19.73 )	4.97 ( 4.19 )	0	2	2	1	5
Hepatobiliary disorders	Biliary dilatation	7	46132	988	48299549	7.42 ( 3.53 - 15.6 )	7.42 ( 38.59 )	7.37 ( 3.96 )	2.88 ( 1.86 )	0	2	2	1	5
Gastrointestinal disorders	Gastrointestinal perforation	22	46117	3154	48297383	7.31 ( 4.8 - 11.11 )	7.3 ( 118.84 )	7.26 ( 5.11 )	2.86 ( 2.26 )	0	2	2	1	5
Blood and lymphatic system disorders	Disseminated intravascular coagulation	61	46078	8786	48291751	7.28 ( 5.66 - 9.36 )	7.27 ( 327.53 )	7.22 ( 5.85 )	2.85 ( 2.49 )	0	2	2	1	5
Skin and subcutaneous tissue disorders	Erythema multiforme	22	46117	6332	48294205	3.64 ( 2.39 - 5.53 )	3.64 ( 41.93 )	3.63 ( 2.56 )	1.86 ( 1.26 )	0	2	1	2	5
Vascular disorders	Thrombophlebitis migrans	5	46134	397	48300140	13.19 ( 5.46 - 31.86 )	13.18 ( 55.6 )	13.03 ( 6.23 )	3.7 ( 2.52 )	0	2	1	1	4
Hepatobiliary disorders	Biliary obstruction	26	46113	2235	48298302	12.18 ( 8.28 - 17.94 )	12.18 ( 263.71 )	12.05 ( 8.72 )	3.59 ( 3.03 )	0	2	1	1	4
Nervous system disorders	Hepatic encephalopathy	79	46060	6925	48293612	11.96 ( 9.58 - 14.93 )	11.94 ( 783.24 )	11.82 ( 9.82 )	3.56 ( 3.24 )	0	2	1	1	4
Blood and lymphatic system disorders	Abdominal lymphadenopathy	7	46132	762	48299775	9.62 ( 4.57 - 20.24 )	9.62 ( 53.55 )	9.54 ( 5.12 )	3.25 ( 2.23 )	0	2	2	0	4
Gastrointestinal disorders	Ascites	163	45976	21674	48278863	7.9 ( 6.77 - 9.22 )	7.87 ( 971.12 )	7.82 ( 6.87 )	2.97 ( 2.74 )	0	2	1	1	4
Gastrointestinal disorders	Colonic fistula	3	46136	438	48300099	7.17 ( 2.3 - 22.32 )	7.17 ( 15.82 )	7.13 ( 2.76 )	2.83 ( 1.38 )	0	2	1	1	4
Neoplasms benign, malignant and unspecified (incl cysts and polyps)	Metastases to central nervous system	63	46076	9821	48290716	6.72 ( 5.25 - 8.61 )	6.72 ( 304.56 )	6.68 ( 5.43 )	2.74 ( 2.38 )	0	2	1	1	4
Renal and urinary disorders	Prerenal failure	8	46131	1278	48299259	6.55 ( 3.27 - 13.13 )	6.55 ( 37.41 )	6.52 ( 3.64 )	2.7 ( 1.74 )	0	2	1	1	4
Hepatobiliary disorders	Hyperbilirubinaemia	47	46092	7577	48292960	6.5 ( 4.88 - 8.66 )	6.49 ( 217.12 )	6.46 ( 5.08 )	2.69 ( 2.27 )	0	2	1	1	4
Gastrointestinal disorders	Gastrointestinal fistula	4	46135	710	48299827	5.9 ( 2.21 - 15.76 )	5.9 ( 16.18 )	5.87 ( 2.58 )	2.55 ( 1.26 )	0	2	1	1	4
Hepatobiliary disorders	Jaundice cholestatic	13	46126	2330	48298207	5.84 ( 3.39 - 10.08 )	5.84 ( 51.87 )	5.81 ( 3.68 )	2.54 ( 1.77 )	0	2	1	1	4
Nervous system disorders	Asterixis	4	46135	718	48299819	5.83 ( 2.18 - 15.58 )	5.83 ( 15.93 )	5.81 ( 2.55 )	2.54 ( 1.24 )	0	2	1	1	4
Nervous system disorders	Hyperammonaemic encephalopathy	8	46131	1459	48299078	5.74 ( 2.87 - 11.5 )	5.74 ( 31.14 )	5.71 ( 3.19 )	2.51 ( 1.55 )	0	2	1	1	4
Metabolism and nutrition disorders	Hypoalbuminaemia	28	46111	5360	48295177	5.47 ( 3.77 - 7.93 )	5.47 ( 101.72 )	5.45 ( 3.99 )	2.45 ( 1.91 )	0	2	2	0	4
Hepatobiliary disorders	Hepatic haemorrhage	3	46136	591	48299946	5.31 ( 1.71 - 16.53 )	5.31 ( 10.45 )	5.29 ( 2.05 )	2.4 ( 0.96 )	0	2	1	1	4
Gastrointestinal disorders	Pneumoperitoneum	6	46133	1354	48299183	4.64 ( 2.08 - 10.35 )	4.64 ( 17.05 )	4.62 ( 2.36 )	2.21 ( 1.12 )	0	2	1	1	4
Metabolism and nutrition disorders	Cachexia	14	46125	3751	48296786	3.91 ( 2.31 - 6.61 )	3.91 ( 30.17 )	3.9 ( 2.51 )	1.96 ( 1.22 )	0	2	1	1	4
Gastrointestinal disorders	Large intestine perforation	15	46124	5068	48295469	3.1 ( 1.87 - 5.14 )	3.1 ( 21.26 )	3.09 ( 2.02 )	1.63 ( 0.91 )	0	2	1	1	4
Gastrointestinal disorders	Melaena	43	46096	16609	48283928	2.71 ( 2.01 - 3.66 )	2.71 ( 46.3 )	2.71 ( 2.11 )	1.44 ( 1 )	0	2	1	1	4
Hepatobiliary disorders	Hepatotoxicity	43	46096	16705	48283832	2.7 ( 2 - 3.64 )	2.69 ( 45.73 )	2.69 ( 2.09 )	1.43 ( 0.99 )	0	2	1	1	4
Skin and subcutaneous tissue disorders	Palmar-plantar erythrodysaesthesia syndrome	1158	44981	17523	48283014	70.94 ( 66.79 - 75.34 )	69.18 ( 73016.6 )	64.95 ( 61.76 )	6.02 ( 5.93 )	1	2	0	0	3
Investigations	Angiotensin converting enzyme increased	3	46136	103	48300434	30.49 ( 9.67 - 96.11 )	30.49 ( 83.15 )	29.66 ( 11.35 )	4.89 ( 3.42 )	0	2	1	0	3
Renal and urinary disorders	Renal-limited thrombotic microangiopathy	3	46136	135	48300402	23.26 ( 7.41 - 73.05 )	23.26 ( 62.53 )	22.78 ( 8.75 )	4.51 ( 3.05 )	0	2	0	1	3
Reproductive system and breast disorders	Genital erosion	4	46135	189	48300348	22.16 ( 8.23 - 59.65 )	22.16 ( 79.13 )	21.72 ( 9.48 )	4.44 ( 3.13 )	0	2	1	0	3
Respiratory, thoracic and mediastinal disorders	Dysphonia	770	45369	45582	48254955	17.97 ( 16.72 - 19.31 )	17.68 ( 11930.34 )	17.41 ( 16.39 )	4.12 ( 4.02 )	1	2	0	0	3
Blood and lymphatic system disorders	Retroperitoneal lymphadenopathy	7	46132	421	48300116	17.41 ( 8.25 - 36.74 )	17.41 ( 106.47 )	17.14 ( 9.17 )	4.1 ( 3.07 )	0	2	1	0	3
Respiratory, thoracic and mediastinal disorders	Pulmonary cavitation	10	46129	623	48299914	16.81 ( 9 - 31.39 )	16.8 ( 146.28 )	16.55 ( 9.81 )	4.05 ( 3.17 )	0	2	0	1	3
Investigations	Blood bilirubin increased	235	45904	17326	48283211	14.27 ( 12.54 - 16.23 )	14.2 ( 2845.73 )	14.02 ( 12.59 )	3.81 ( 3.62 )	0	2	1	0	3
Skin and subcutaneous tissue disorders	Palmar erythema	11	46128	850	48299687	13.55 ( 7.48 - 24.56 )	13.55 ( 126.2 )	13.39 ( 8.14 )	3.74 ( 2.9 )	0	2	1	0	3
Surgical and medical procedures	Abdominal cavity drainage	4	46135	348	48300189	12.03 ( 4.49 - 32.25 )	12.03 ( 40 )	11.91 ( 5.22 )	3.57 ( 2.27 )	0	2	1	0	3
Investigations	Blood albumin abnormal	4	46135	353	48300184	11.86 ( 4.43 - 31.79 )	11.86 ( 39.34 )	11.74 ( 5.15 )	3.55 ( 2.25 )	0	2	1	0	3
Musculoskeletal and connective tissue disorders	Hypercreatinaemia	3	46136	270	48300267	11.63 ( 3.73 - 36.3 )	11.63 ( 28.83 )	11.51 ( 4.44 )	3.53 ( 2.07 )	0	2	1	0	3
Metabolism and nutrition disorders	Water intoxication	3	46136	302	48300235	10.4 ( 3.34 - 32.43 )	10.4 ( 25.24 )	10.31 ( 3.98 )	3.37 ( 1.91 )	0	2	0	1	3
Investigations	Ammonia increased	35	46104	3630	48296907	10.1 ( 7.24 - 14.09 )	10.09 ( 284.03 )	10.01 ( 7.57 )	3.32 ( 2.84 )	0	2	1	0	3
Gastrointestinal disorders	Gastrointestinal oedema	12	46127	1378	48299159	9.12 ( 5.17 - 16.1 )	9.12 ( 85.97 )	9.05 ( 5.62 )	3.18 ( 2.37 )	0	2	0	1	3
Gastrointestinal disorders	Anal ulcer	5	46134	602	48299935	8.7 ( 3.61 - 20.97 )	8.69 ( 33.77 )	8.63 ( 4.13 )	3.11 ( 1.93 )	0	2	0	1	3
Hepatobiliary disorders	Jaundice	135	46004	17509	48283028	8.09 ( 6.83 - 9.59 )	8.07 ( 830.29 )	8.02 ( 6.96 )	3 ( 2.75 )	0	2	1	0	3
Gastrointestinal disorders	Subileus	11	46128	1484	48299053	7.76 ( 4.29 - 14.05 )	7.76 ( 64.3 )	7.71 ( 4.69 )	2.95 ( 2.11 )	0	2	1	0	3
Metabolism and nutrition disorders	Hypoproteinaemia	9	46130	1221	48299316	7.72 ( 4.01 - 14.87 )	7.72 ( 52.23 )	7.67 ( 4.43 )	2.94 ( 2.02 )	0	2	1	0	3
Gastrointestinal disorders	Duodenal perforation	5	46134	688	48299849	7.61 ( 3.16 - 18.34 )	7.61 ( 28.49 )	7.56 ( 3.62 )	2.92 ( 1.74 )	0	2	0	1	3
Investigations	Prothrombin level decreased	3	46136	423	48300114	7.42 ( 2.38 - 23.12 )	7.42 ( 16.56 )	7.38 ( 2.85 )	2.88 ( 1.43 )	0	2	1	0	3
Investigations	Eastern cooperative oncology group performance status worsened	7	46132	1063	48299474	6.89 ( 3.28 - 14.5 )	6.89 ( 35.04 )	6.86 ( 3.68 )	2.78 ( 1.75 )	0	2	1	0	3
Infections and infestations	Enterocolitis infectious	4	46135	622	48299915	6.73 ( 2.52 - 18 )	6.73 ( 19.4 )	6.7 ( 2.94 )	2.74 ( 1.45 )	0	2	0	1	3
Skin and subcutaneous tissue disorders	Blister rupture	4	46135	646	48299891	6.48 ( 2.43 - 17.33 )	6.48 ( 18.43 )	6.45 ( 2.83 )	2.69 ( 1.39 )	0	2	1	0	3
Investigations	Blood urea abnormal	4	46135	650	48299887	6.44 ( 2.41 - 17.22 )	6.44 ( 18.28 )	6.41 ( 2.82 )	2.68 ( 1.38 )	0	2	1	0	3
General disorders and administration site conditions	Performance status decreased	20	46119	3256	48297281	6.43 ( 4.14 - 9.99 )	6.43 ( 91.16 )	6.4 ( 4.43 )	2.68 ( 2.05 )	0	2	1	0	3
Reproductive system and breast disorders	Scrotal swelling	4	46135	679	48299858	6.17 ( 2.31 - 16.48 )	6.17 ( 17.22 )	6.14 ( 2.7 )	2.62 ( 1.32 )	0	2	1	0	3
Nervous system disorders	Neuropathy peripheral	436	45703	75120	48225417	6.12 ( 5.57 - 6.73 )	6.08 ( 1841.08 )	6.05 ( 5.59 )	2.6 ( 2.46 )	0	2	0	1	3
Hepatobiliary disorders	Hepatic function abnormal	152	45987	26242	48274295	6.08 ( 5.18 - 7.13 )	6.06 ( 639.38 )	6.03 ( 5.28 )	2.59 ( 2.36 )	0	2	1	0	3
Skin and subcutaneous tissue disorders	Yellow skin	20	46119	3604	48296933	5.81 ( 3.74 - 9.02 )	5.81 ( 79.2 )	5.78 ( 4 )	2.53 ( 1.9 )	0	2	1	0	3
Blood and lymphatic system disorders	Lymphadenopathy mediastinal	8	46131	1450	48299087	5.78 ( 2.88 - 11.57 )	5.78 ( 31.42 )	5.75 ( 3.21 )	2.52 ( 1.56 )	0	2	1	0	3
Gastrointestinal disorders	Intestinal fistula	6	46133	1093	48299444	5.75 ( 2.58 - 12.82 )	5.75 ( 23.4 )	5.72 ( 2.92 )	2.52 ( 1.42 )	0	2	0	1	3
Metabolism and nutrition disorders	Decreased appetite	965	45174	185341	48115196	5.55 ( 5.2 - 5.91 )	5.45 ( 3502.15 )	5.43 ( 5.14 )	2.44 ( 2.35 )	1	2	0	0	3
Respiratory, thoracic and mediastinal disorders	Oropharyngeal blistering	4	46135	777	48299760	5.39 ( 2.02 - 14.4 )	5.39 ( 14.23 )	5.37 ( 2.36 )	2.42 ( 1.13 )	0	2	0	1	3
Nervous system disorders	Hemianaesthesia	4	46135	792	48299745	5.29 ( 1.98 - 14.12 )	5.29 ( 13.84 )	5.27 ( 2.31 )	2.4 ( 1.1 )	0	2	0	1	3
Investigations	Aspartate aminotransferase abnormal	5	46134	1059	48299478	4.94 ( 2.05 - 11.9 )	4.94 ( 15.65 )	4.92 ( 2.36 )	2.3 ( 1.12 )	0	2	1	0	3
Investigations	Blood electrolytes decreased	5	46134	1061	48299476	4.93 ( 2.05 - 11.88 )	4.93 ( 15.61 )	4.91 ( 2.36 )	2.3 ( 1.12 )	0	2	1	0	3
Metabolism and nutrition disorders	Hyperammonaemia	17	46122	3633	48296904	4.9 ( 3.04 - 7.89 )	4.9 ( 52.5 )	4.88 ( 3.28 )	2.29 ( 1.61 )	0	2	1	0	3
General disorders and administration site conditions	Mucosal disorder	7	46132	1544	48298993	4.75 ( 2.26 - 9.97 )	4.75 ( 20.6 )	4.73 ( 2.54 )	2.24 ( 1.22 )	0	2	1	0	3
Hepatobiliary disorders	Cholangitis	20	46119	4447	48296090	4.71 ( 3.04 - 7.31 )	4.71 ( 58.15 )	4.69 ( 3.25 )	2.23 ( 1.6 )	0	2	0	1	3
Investigations	Fibrin d dimer increased	11	46128	2455	48298082	4.69 ( 2.59 - 8.48 )	4.69 ( 31.8 )	4.67 ( 2.85 )	2.22 ( 1.39 )	0	2	1	0	3
Investigations	Aspartate aminotransferase increased	142	45997	31880	48268657	4.67 ( 3.96 - 5.51 )	4.66 ( 407.04 )	4.65 ( 4.05 )	2.22 ( 1.97 )	0	2	1	0	3
Renal and urinary disorders	Nephrotic syndrome	21	46118	4812	48295725	4.57 ( 2.98 - 7.02 )	4.57 ( 58.29 )	4.55 ( 3.18 )	2.19 ( 1.57 )	0	2	0	1	3
Neoplasms benign, malignant and unspecified (incl cysts and polyps)	Metastasis	24	46115	5589	48294948	4.5 ( 3.01 - 6.72 )	4.5 ( 64.96 )	4.48 ( 3.2 )	2.16 ( 1.59 )	0	2	0	1	3
Investigations	Blood alkaline phosphatase increased	58	46081	14439	48286098	4.21 ( 3.25 - 5.45 )	4.21 ( 141.16 )	4.19 ( 3.38 )	2.07 ( 1.69 )	0	2	1	0	3
Investigations	Blood albumin decreased	19	46120	4745	48295792	4.19 ( 2.67 - 6.58 )	4.19 ( 46 )	4.18 ( 2.87 )	2.06 ( 1.42 )	0	2	1	0	3
Vascular disorders	Hypertension	569	45570	159372	48141165	3.77 ( 3.47 - 4.1 )	3.74 ( 1140.61 )	3.73 ( 3.48 )	1.9 ( 1.78 )	1	2	0	0	3
Metabolism and nutrition disorders	Hypophosphataemia	20	46119	5661	48294876	3.7 ( 2.38 - 5.74 )	3.7 ( 39.24 )	3.69 ( 2.55 )	1.88 ( 1.25 )	0	2	1	0	3
Gastrointestinal disorders	Ileus	29	46110	8356	48292181	3.63 ( 2.52 - 5.23 )	3.63 ( 55.16 )	3.62 ( 2.67 )	1.86 ( 1.33 )	0	2	0	1	3
Gastrointestinal disorders	Intestinal haemorrhage	15	46124	4352	48296185	3.61 ( 2.17 - 5.99 )	3.61 ( 28.19 )	3.6 ( 2.35 )	1.85 ( 1.12 )	0	2	0	1	3
Renal and urinary disorders	Hydronephrosis	18	46121	5372	48295165	3.51 ( 2.21 - 5.57 )	3.51 ( 32.17 )	3.5 ( 2.38 )	1.81 ( 1.14 )	0	2	0	1	3
Blood and lymphatic system disorders	Myelosuppression	80	46059	23952	48276585	3.5 ( 2.81 - 4.36 )	3.5 ( 142.2 )	3.49 ( 2.9 )	1.8 ( 1.48 )	0	2	0	1	3
Infections and infestations	Abdominal abscess	11	46128	3314	48297223	3.48 ( 1.92 - 6.28 )	3.47 ( 19.33 )	3.47 ( 2.11 )	1.79 ( 0.96 )	0	2	0	1	3
General disorders and administration site conditions	Terminal state	19	46120	5853	48294684	3.4 ( 2.17 - 5.33 )	3.4 ( 32.06 )	3.39 ( 2.33 )	1.76 ( 1.12 )	0	2	0	1	3
Nervous system disorders	Posterior reversible encephalopathy syndrome	26	46113	8163	48292374	3.34 ( 2.27 - 4.9 )	3.33 ( 42.36 )	3.33 ( 2.41 )	1.73 ( 1.18 )	0	2	0	1	3
Investigations	Alanine aminotransferase increased	121	46018	38378	48262159	3.31 ( 2.77 - 3.95 )	3.3 ( 193.57 )	3.29 ( 2.84 )	1.72 ( 1.46 )	0	2	1	0	3
Musculoskeletal and connective tissue disorders	Pain in extremity	717	45422	235347	48065190	3.22 ( 2.99 - 3.47 )	3.19 ( 1079.54 )	3.18 ( 2.99 )	1.67 ( 1.56 )	1	2	0	0	3
General disorders and administration site conditions	Asthenia	834	45305	287050	48013487	3.08 ( 2.87 - 3.3 )	3.04 ( 1146.36 )	3.04 ( 2.87 )	1.6 ( 1.5 )	1	2	0	0	3
Investigations	Liver function test abnormal	52	46087	18116	48282421	3.01 ( 2.29 - 3.95 )	3 ( 69.39 )	3 ( 2.39 )	1.58 ( 1.19 )	0	2	1	0	3
Investigations	Blood lactate dehydrogenase increased	27	46112	9616	48290921	2.94 ( 2.02 - 4.29 )	2.94 ( 34.46 )	2.93 ( 2.14 )	1.55 ( 1.01 )	0	2	1	0	3
Hepatobiliary disorders	Cholecystitis	22	46117	8075	48292462	2.85 ( 1.88 - 4.34 )	2.85 ( 26.39 )	2.85 ( 2.01 )	1.51 ( 0.91 )	0	2	0	1	3
Investigations	Platelet count decreased	221	45918	82741	48217796	2.8 ( 2.46 - 3.2 )	2.8 ( 254.74 )	2.79 ( 2.5 )	1.48 ( 1.29 )	0	2	1	0	3
Investigations	Weight decreased	554	45585	213632	48086905	2.74 ( 2.52 - 2.97 )	2.71 ( 601.15 )	2.71 ( 2.53 )	1.44 ( 1.32 )	1	2	0	0	3
Hepatobiliary disorders	Liver disorder	83	46056	32013	48268524	2.72 ( 2.19 - 3.37 )	2.71 ( 89.68 )	2.71 ( 2.26 )	1.44 ( 1.12 )	0	2	1	0	3
General disorders and administration site conditions	Pyrexia	671	45468	262285	48038252	2.7 ( 2.5 - 2.92 )	2.68 ( 707.63 )	2.67 ( 2.51 )	1.42 ( 1.31 )	1	2	0	0	3
Investigations	Transaminases increased	43	46096	16753	48283784	2.69 ( 1.99 - 3.63 )	2.69 ( 45.44 )	2.68 ( 2.09 )	1.42 ( 0.99 )	0	2	1	0	3
General disorders and administration site conditions	Fatigue	1567	44572	630746	47669791	2.66 ( 2.53 - 2.79 )	2.6 ( 1560.47 )	2.6 ( 2.49 )	1.38 ( 1.3 )	1	2	0	0	3
General disorders and administration site conditions	General physical health deterioration	216	45923	87560	48212977	2.59 ( 2.27 - 2.96 )	2.58 ( 209.32 )	2.58 ( 2.31 )	1.37 ( 1.17 )	0	2	1	0	3
Gastrointestinal disorders	Diarrhoea	1137	45002	513986	47786551	2.35 ( 2.21 - 2.49 )	2.32 ( 857.26 )	2.31 ( 2.2 )	1.21 ( 1.12 )	1	2	0	0	3
Gastrointestinal disorders	Oral hyperaesthesia	5	46134	30	48300507	174.49 ( 67.7 - 449.75 )	174.47 ( 739.2 )	149.69 ( 67.79 )	7.23 ( 5.95 )	0	2	0	0	2
Nervous system disorders	Thermohyperaesthesia	5	46134	31	48300506	168.86 ( 65.66 - 434.3 )	168.85 ( 718.39 )	145.53 ( 66.02 )	7.19 ( 5.92 )	0	2	0	0	2
Skin and subcutaneous tissue disorders	Plantar erythema	23	46116	168	48300369	143.39 ( 92.73 - 221.72 )	143.32 ( 2859.08 )	126.18 ( 87.62 )	6.98 ( 6.35 )	0	2	0	0	2
Metabolism and nutrition disorders	Food refusal	31	46108	635	48299902	51.14 ( 35.66 - 73.35 )	51.11 ( 1452.03 )	48.77 ( 36.07 )	5.61 ( 5.09 )	0	2	0	0	2
General disorders and administration site conditions	Gait deviation	3	46136	67	48300470	46.88 ( 14.74 - 149.04 )	46.87 ( 128.91 )	44.91 ( 17.06 )	5.49 ( 4.01 )	0	2	0	0	2
Skin and subcutaneous tissue disorders	Palmoplantar keratoderma	25	46114	622	48299915	42.1 ( 28.22 - 62.8 )	42.08 ( 963.77 )	40.49 ( 28.97 )	5.34 ( 4.76 )	0	2	0	0	2
Reproductive system and breast disorders	Scrotal erythema	4	46135	115	48300422	36.42 ( 13.44 - 98.68 )	36.41 ( 133.13 )	35.22 ( 15.29 )	5.14 ( 3.82 )	0	2	0	0	2
Blood and lymphatic system disorders	Paratracheal lymphadenopathy	3	46136	91	48300446	34.51 ( 10.93 - 109.02 )	34.51 ( 94.51 )	33.44 ( 12.77 )	5.06 ( 3.59 )	0	2	0	0	2
Skin and subcutaneous tissue disorders	Hyperkeratosis	140	45999	4270	48296267	34.42 ( 29.08 - 40.75 )	34.32 ( 4385.9 )	33.27 ( 28.89 )	5.06 ( 4.81 )	0	2	0	0	2
Investigations	Fibrin degradation products increased	4	46135	144	48300393	29.08 ( 10.77 - 78.54 )	29.08 ( 105.52 )	28.32 ( 12.33 )	4.82 ( 3.51 )	0	2	0	0	2
Reproductive system and breast disorders	Scrotal ulcer	5	46134	198	48300339	26.44 ( 10.88 - 64.23 )	26.44 ( 119.35 )	25.81 ( 12.28 )	4.69 ( 3.49 )	0	2	0	0	2
Vascular disorders	Systolic hypertension	5	46134	305	48300232	17.16 ( 7.09 - 41.53 )	17.16 ( 74.87 )	16.9 ( 8.07 )	4.08 ( 2.89 )	0	2	0	0	2
Gastrointestinal disorders	Anal erythema	3	46136	188	48300349	16.71 ( 5.34 - 52.27 )	16.71 ( 43.6 )	16.46 ( 6.34 )	4.04 ( 2.58 )	0	2	0	0	2
Skin and subcutaneous tissue disorders	Skin induration	21	46118	1442	48299095	15.25 ( 9.91 - 23.47 )	15.25 ( 275.53 )	15.04 ( 10.49 )	3.91 ( 3.29 )	0	2	0	0	2
Investigations	Bile acids increased	3	46136	209	48300328	15.03 ( 4.81 - 46.97 )	15.03 ( 38.72 )	14.83 ( 5.71 )	3.89 ( 2.43 )	0	2	0	0	2
General disorders and administration site conditions	Exercise tolerance decreased	63	46076	4440	48296097	14.87 ( 11.6 - 19.08 )	14.85 ( 802.72 )	14.66 ( 11.9 )	3.87 ( 3.51 )	0	2	0	0	2
Injury, poisoning and procedural complications	Traumatic fracture	8	46131	570	48299967	14.69 ( 7.31 - 29.53 )	14.69 ( 100.67 )	14.5 ( 8.09 )	3.86 ( 2.89 )	0	2	0	0	2
Respiratory, thoracic and mediastinal disorders	Cystic lung disease	3	46136	227	48300310	13.84 ( 4.43 - 43.22 )	13.84 ( 35.26 )	13.67 ( 5.27 )	3.77 ( 2.32 )	0	2	0	0	2
Hepatobiliary disorders	Ocular icterus	36	46103	2943	48297594	12.81 ( 9.22 - 17.8 )	12.81 ( 387.1 )	12.66 ( 9.62 )	3.66 ( 3.19 )	0	2	0	0	2
Injury, poisoning and procedural complications	Traumatic pain	5	46134	419	48300118	12.49 ( 5.17 - 30.17 )	12.49 ( 52.24 )	12.36 ( 5.91 )	3.63 ( 2.44 )	0	2	0	0	2
Infections and infestations	Blister infected	7	46132	630	48299907	11.63 ( 5.52 - 24.5 )	11.63 ( 67.28 )	11.51 ( 6.17 )	3.53 ( 2.5 )	0	2	0	0	2
Gastrointestinal disorders	Intra-abdominal fluid collection	20	46119	1878	48298659	11.15 ( 7.18 - 17.33 )	11.15 ( 182.83 )	11.04 ( 7.64 )	3.46 ( 2.83 )	0	2	0	0	2
Investigations	Scan abnormal	3	46136	295	48300242	10.65 ( 3.41 - 33.2 )	10.65 ( 25.96 )	10.55 ( 4.07 )	3.4 ( 1.95 )	0	2	0	0	2
Skin and subcutaneous tissue disorders	Blister	430	45709	43599	48256938	10.41 ( 9.46 - 11.45 )	10.32 ( 3589.15 )	10.23 ( 9.45 )	3.36 ( 3.21 )	0	2	0	0	2
General disorders and administration site conditions	Early satiety	9	46130	924	48299613	10.2 ( 5.29 - 19.66 )	10.2 ( 73.93 )	10.11 ( 5.84 )	3.34 ( 2.42 )	0	2	0	0	2
Injury, poisoning and procedural complications	Stoma site haemorrhage	13	46126	1371	48299166	9.93 ( 5.75 - 17.14 )	9.93 ( 103.37 )	9.84 ( 6.23 )	3.3 ( 2.52 )	0	2	0	0	2
Gastrointestinal disorders	Change of bowel habit	13	46126	1406	48299131	9.68 ( 5.61 - 16.72 )	9.68 ( 100.25 )	9.6 ( 6.08 )	3.26 ( 2.49 )	0	2	0	0	2
Gastrointestinal disorders	Oral pain	161	45978	17700	48282837	9.55 ( 8.18 - 11.16 )	9.52 ( 1217.36 )	9.45 ( 8.29 )	3.24 ( 3.01 )	0	2	0	0	2
Hepatobiliary disorders	Hepatic pain	30	46109	3305	48297232	9.51 ( 6.64 - 13.62 )	9.5 ( 226.19 )	9.43 ( 6.98 )	3.24 ( 2.72 )	0	2	0	0	2
Gastrointestinal disorders	Tongue ulceration	22	46117	2497	48298040	9.23 ( 6.06 - 14.04 )	9.22 ( 159.9 )	9.15 ( 6.44 )	3.19 ( 2.59 )	0	2	0	0	2
General disorders and administration site conditions	Perforation	6	46133	704	48299833	8.92 ( 3.99 - 19.93 )	8.92 ( 41.85 )	8.86 ( 4.52 )	3.15 ( 2.05 )	0	2	0	0	2
Gastrointestinal disorders	Angular cheilitis	5	46134	600	48299937	8.72 ( 3.62 - 21.04 )	8.72 ( 33.91 )	8.66 ( 4.15 )	3.11 ( 1.93 )	0	2	0	0	2
Skin and subcutaneous tissue disorders	Skin toxicity	35	46104	4251	48296286	8.62 ( 6.18 - 12.03 )	8.62 ( 233.82 )	8.56 ( 6.48 )	3.1 ( 2.61 )	0	2	0	0	2
Metabolism and nutrition disorders	Fluid intake reduced	27	46112	3502	48297035	8.08 ( 5.53 - 11.79 )	8.07 ( 166 )	8.02 ( 5.84 )	3 ( 2.46 )	0	2	0	0	2
Reproductive system and breast disorders	Female genital tract fistula	10	46129	1366	48299171	7.67 ( 4.11 - 14.28 )	7.66 ( 57.52 )	7.62 ( 4.52 )	2.93 ( 2.06 )	0	2	0	0	2
Investigations	Bilirubin conjugated increased	10	46129	1415	48299122	7.4 ( 3.97 - 13.78 )	7.4 ( 54.95 )	7.35 ( 4.37 )	2.88 ( 2 )	0	2	0	0	2
Skin and subcutaneous tissue disorders	Skin fissures	103	46036	15038	48285499	7.18 ( 5.92 - 8.72 )	7.17 ( 543.34 )	7.13 ( 6.06 )	2.83 ( 2.55 )	0	2	0	0	2
Gastrointestinal disorders	Tongue blistering	11	46128	1683	48298854	6.84 ( 3.78 - 12.38 )	6.84 ( 54.52 )	6.8 ( 4.14 )	2.77 ( 1.93 )	0	2	0	0	2
Injury, poisoning and procedural complications	Skin wound	9	46130	1406	48299131	6.7 ( 3.48 - 12.91 )	6.7 ( 43.38 )	6.66 ( 3.85 )	2.74 ( 1.82 )	0	2	0	0	2
Skin and subcutaneous tissue disorders	Skin hypertrophy	13	46126	2037	48298500	6.68 ( 3.87 - 11.53 )	6.68 ( 62.4 )	6.64 ( 4.21 )	2.73 ( 1.96 )	0	2	0	0	2
General disorders and administration site conditions	Mucosal inflammation	119	46020	19300	48281237	6.47 ( 5.4 - 7.75 )	6.45 ( 545.4 )	6.42 ( 5.52 )	2.68 ( 2.42 )	0	2	0	0	2
Gastrointestinal disorders	Stomatitis	300	45839	48927	48251610	6.45 ( 5.76 - 7.23 )	6.42 ( 1365.42 )	6.39 ( 5.81 )	2.67 ( 2.51 )	0	2	0	0	2
Investigations	Protein urine present	22	46117	3601	48296936	6.4 ( 4.21 - 9.73 )	6.4 ( 99.54 )	6.36 ( 4.48 )	2.67 ( 2.07 )	0	2	0	0	2
Gastrointestinal disorders	Glossitis	15	46124	2499	48298038	6.29 ( 3.78 - 10.44 )	6.28 ( 66.25 )	6.25 ( 4.09 )	2.64 ( 1.92 )	0	2	0	0	2
Injury, poisoning and procedural complications	Radiation injury	4	46135	670	48299867	6.25 ( 2.34 - 16.7 )	6.25 ( 17.53 )	6.22 ( 2.73 )	2.64 ( 1.34 )	0	2	0	0	2
Nervous system disorders	Hypogeusia	8	46131	1358	48299179	6.17 ( 3.08 - 12.36 )	6.17 ( 34.43 )	6.14 ( 3.43 )	2.62 ( 1.65 )	0	2	0	0	2
Respiratory, thoracic and mediastinal disorders	Pharyngeal ulceration	6	46133	1019	48299518	6.16 ( 2.76 - 13.75 )	6.16 ( 25.81 )	6.13 ( 3.13 )	2.62 ( 1.52 )	0	2	0	0	2
Metabolism and nutrition disorders	Cell death	9	46130	1546	48298991	6.1 ( 3.17 - 11.74 )	6.09 ( 38.1 )	6.06 ( 3.5 )	2.6 ( 1.68 )	0	2	0	0	2
Gastrointestinal disorders	Gastrointestinal motility disorder	24	46115	4164	48296373	6.04 ( 4.04 - 9.02 )	6.03 ( 100.22 )	6 ( 4.29 )	2.59 ( 2.01 )	0	2	0	0	2
Gastrointestinal disorders	Proctalgia	29	46110	5086	48295451	5.97 ( 4.15 - 8.6 )	5.97 ( 119.29 )	5.94 ( 4.38 )	2.57 ( 2.04 )	0	2	0	0	2
Surgical and medical procedures	Medical procedure	7	46132	1247	48299290	5.88 ( 2.8 - 12.35 )	5.88 ( 28.17 )	5.85 ( 3.14 )	2.55 ( 1.52 )	0	2	0	0	2
Gastrointestinal disorders	Anal inflammation	3	46136	538	48299999	5.84 ( 1.88 - 18.16 )	5.84 ( 11.96 )	5.81 ( 2.25 )	2.54 ( 1.09 )	0	2	0	0	2
Gastrointestinal disorders	Rectal discharge	9	46130	1640	48298897	5.75 ( 2.98 - 11.06 )	5.74 ( 35.08 )	5.72 ( 3.31 )	2.52 ( 1.6 )	0	2	0	0	2
Gastrointestinal disorders	Abdominal tenderness	19	46120	3482	48297055	5.71 ( 3.64 - 8.97 )	5.71 ( 73.46 )	5.69 ( 3.9 )	2.51 ( 1.86 )	0	2	0	0	2
General disorders and administration site conditions	Pre-existing condition improved	32	46107	5981	48294556	5.6 ( 3.96 - 7.93 )	5.6 ( 120.31 )	5.58 ( 4.17 )	2.48 ( 1.98 )	0	2	0	0	2
Respiratory, thoracic and mediastinal disorders	Aphonia	59	46080	11081	48289456	5.58 ( 4.32 - 7.21 )	5.57 ( 220.32 )	5.55 ( 4.48 )	2.47 ( 2.1 )	0	2	0	0	2
Metabolism and nutrition disorders	Feeding disorder	87	46052	16372	48284165	5.57 ( 4.51 - 6.88 )	5.56 ( 324 )	5.54 ( 4.64 )	2.47 ( 2.16 )	0	2	0	0	2
Gastrointestinal disorders	Oral mucosal blistering	28	46111	5454	48295083	5.38 ( 3.71 - 7.8 )	5.37 ( 99.19 )	5.35 ( 3.92 )	2.42 ( 1.88 )	0	2	0	0	2
Nervous system disorders	Hyperaesthesia	33	46106	6434	48294103	5.37 ( 3.82 - 7.56 )	5.37 ( 116.75 )	5.35 ( 4.02 )	2.42 ( 1.92 )	0	2	0	0	2
Metabolism and nutrition disorders	Abnormal loss of weight	29	46110	5687	48294850	5.34 ( 3.71 - 7.69 )	5.34 ( 101.73 )	5.32 ( 3.92 )	2.41 ( 1.88 )	0	2	0	0	2
Investigations	Blood magnesium decreased	33	46106	6762	48293775	5.11 ( 3.63 - 7.2 )	5.11 ( 108.54 )	5.09 ( 3.82 )	2.35 ( 1.85 )	0	2	0	0	2
Skin and subcutaneous tissue disorders	Skin exfoliation	330	45809	68401	48232136	5.08 ( 4.56 - 5.66 )	5.05 ( 1068.38 )	5.03 ( 4.59 )	2.33 ( 2.17 )	0	2	0	0	2
General disorders and administration site conditions	Decreased activity	40	46099	8443	48292094	4.96 ( 3.64 - 6.77 )	4.96 ( 125.88 )	4.94 ( 3.81 )	2.3 ( 1.85 )	0	2	0	0	2
Reproductive system and breast disorders	Genital rash	5	46134	1070	48299467	4.89 ( 2.03 - 11.78 )	4.89 ( 15.41 )	4.87 ( 2.34 )	2.29 ( 1.1 )	0	2	0	0	2
Metabolism and nutrition disorders	Dehydration	426	45713	96526	48204011	4.65 ( 4.23 - 5.12 )	4.62 ( 1205.47 )	4.6 ( 4.25 )	2.2 ( 2.06 )	0	2	0	0	2
Renal and urinary disorders	Proteinuria	61	46078	14096	48286441	4.53 ( 3.53 - 5.83 )	4.53 ( 167.13 )	4.51 ( 3.66 )	2.17 ( 1.81 )	0	2	0	0	2
Gastrointestinal disorders	Lip pain	9	46130	2140	48298397	4.4 ( 2.29 - 8.48 )	4.4 ( 23.57 )	4.39 ( 2.54 )	2.13 ( 1.22 )	0	2	0	0	2
Social circumstances	Bedridden	42	46097	10027	48290510	4.39 ( 3.24 - 5.94 )	4.38 ( 109.31 )	4.37 ( 3.39 )	2.13 ( 1.69 )	0	2	0	0	2
Skin and subcutaneous tissue disorders	Rash vesicular	15	46124	3603	48296934	4.36 ( 2.63 - 7.24 )	4.36 ( 38.66 )	4.34 ( 2.84 )	2.12 ( 1.4 )	0	2	0	0	2
General disorders and administration site conditions	Gait inability	183	45956	44127	48256410	4.35 ( 3.77 - 5.04 )	4.34 ( 469.12 )	4.33 ( 3.83 )	2.11 ( 1.9 )	0	2	0	0	2
Renal and urinary disorders	Chromaturia	70	46069	16865	48283672	4.35 ( 3.44 - 5.5 )	4.35 ( 179.58 )	4.33 ( 3.56 )	2.11 ( 1.77 )	0	2	0	0	2
Musculoskeletal and connective tissue disorders	Coccydynia	5	46134	1216	48299321	4.3 ( 1.79 - 10.36 )	4.3 ( 12.63 )	4.29 ( 2.06 )	2.1 ( 0.92 )	0	2	0	0	2
Surgical and medical procedures	Colostomy	6	46133	1467	48299070	4.28 ( 1.92 - 9.55 )	4.28 ( 15.03 )	4.27 ( 2.18 )	2.09 ( 1 )	0	2	0	0	2
Gastrointestinal disorders	Odynophagia	17	46122	4247	48296290	4.19 ( 2.6 - 6.75 )	4.19 ( 41.13 )	4.18 ( 2.8 )	2.06 ( 1.38 )	0	2	0	0	2
Ear and labyrinth disorders	Auditory disorder	5	46134	1248	48299289	4.19 ( 1.74 - 10.1 )	4.19 ( 12.11 )	4.18 ( 2.01 )	2.06 ( 0.88 )	0	2	0	0	2
Gastrointestinal disorders	Tongue discomfort	15	46124	3778	48296759	4.16 ( 2.5 - 6.9 )	4.16 ( 35.81 )	4.14 ( 2.71 )	2.05 ( 1.33 )	0	2	0	0	2
Hepatobiliary disorders	Hepatic lesion	13	46126	3296	48297241	4.13 ( 2.4 - 7.12 )	4.13 ( 30.71 )	4.12 ( 2.61 )	2.04 ( 1.27 )	0	2	0	0	2
Investigations	Blood pressure increased	421	45718	117055	48183482	3.79 ( 3.44 - 4.17 )	3.77 ( 853.93 )	3.76 ( 3.46 )	1.91 ( 1.77 )	0	2	0	0	2
Gastrointestinal disorders	Glossodynia	61	46078	17249	48283288	3.71 ( 2.88 - 4.77 )	3.7 ( 119.92 )	3.69 ( 2.99 )	1.88 ( 1.52 )	0	2	0	0	2
Surgical and medical procedures	Emergency care	9	46130	2565	48297972	3.67 ( 1.91 - 7.07 )	3.67 ( 17.45 )	3.66 ( 2.12 )	1.87 ( 0.96 )	0	2	0	0	2
Gastrointestinal disorders	Gingival pain	20	46119	5887	48294650	3.56 ( 2.29 - 5.52 )	3.56 ( 36.63 )	3.55 ( 2.46 )	1.83 ( 1.2 )	0	2	0	0	2
Skin and subcutaneous tissue disorders	Skin warm	15	46124	4447	48296090	3.53 ( 2.13 - 5.86 )	3.53 ( 27.13 )	3.52 ( 2.3 )	1.82 ( 1.09 )	0	2	0	0	2
Gastrointestinal disorders	Dyschezia	10	46129	2973	48297564	3.52 ( 1.89 - 6.55 )	3.52 ( 17.99 )	3.51 ( 2.09 )	1.81 ( 0.94 )	0	2	0	0	2
Skin and subcutaneous tissue disorders	Pain of skin	79	46060	23603	48276934	3.51 ( 2.81 - 4.38 )	3.5 ( 140.95 )	3.5 ( 2.91 )	1.81 ( 1.48 )	0	2	0	0	2
Psychiatric disorders	Eating disorder	55	46084	16714	48283823	3.45 ( 2.65 - 4.49 )	3.44 ( 95.15 )	3.44 ( 2.75 )	1.78 ( 1.39 )	0	2	0	0	2
Investigations	Lipase increased	17	46122	5196	48295341	3.43 ( 2.13 - 5.52 )	3.43 ( 29.1 )	3.42 ( 2.29 )	1.77 ( 1.09 )	0	2	0	0	2
Metabolism and nutrition disorders	Hypophagia	65	46074	19939	48280598	3.42 ( 2.68 - 4.36 )	3.41 ( 110.56 )	3.4 ( 2.78 )	1.77 ( 1.41 )	0	2	0	0	2
Metabolism and nutrition disorders	Appetite disorder	17	46122	5217	48295320	3.41 ( 2.12 - 5.49 )	3.41 ( 28.88 )	3.4 ( 2.28 )	1.77 ( 1.09 )	0	2	0	0	2
General disorders and administration site conditions	Hyperthermia	16	46123	5443	48295094	3.08 ( 1.88 - 5.03 )	3.08 ( 22.37 )	3.07 ( 2.04 )	1.62 ( 0.92 )	0	2	0	0	2
Skin and subcutaneous tissue disorders	Skin ulcer	57	46082	20125	48280412	2.97 ( 2.29 - 3.85 )	2.96 ( 74.05 )	2.96 ( 2.38 )	1.57 ( 1.19 )	0	2	0	0	2
Investigations	Blood sodium decreased	35	46104	12678	48287859	2.89 ( 2.07 - 4.03 )	2.89 ( 43.15 )	2.88 ( 2.19 )	1.53 ( 1.05 )	0	2	0	0	2
Nervous system disorders	Hypersomnia	60	46079	22031	48278506	2.85 ( 2.21 - 3.68 )	2.85 ( 71.94 )	2.85 ( 2.3 )	1.51 ( 1.14 )	0	2	0	0	2
Skin and subcutaneous tissue disorders	Skin reaction	29	46110	11018	48289519	2.76 ( 1.91 - 3.97 )	2.76 ( 32.35 )	2.75 ( 2.03 )	1.46 ( 0.93 )	0	2	0	0	2
Gastrointestinal disorders	Oral discomfort	28	46111	10629	48289908	2.76 ( 1.9 - 4 )	2.76 ( 31.29 )	2.75 ( 2.02 )	1.46 ( 0.92 )	0	2	0	0	2
Gastrointestinal disorders	Dry mouth	158	45981	60475	48240062	2.74 ( 2.34 - 3.21 )	2.74 ( 173.67 )	2.73 ( 2.4 )	1.45 ( 1.22 )	0	2	0	0	2
Skin and subcutaneous tissue disorders	Skin disorder	69	46070	26679	48273858	2.71 ( 2.14 - 3.43 )	2.71 ( 74.15 )	2.7 ( 2.22 )	1.43 ( 1.09 )	0	2	0	0	2
Musculoskeletal and connective tissue disorders	Musculoskeletal chest pain	31	46108	11959	48288578	2.71 ( 1.91 - 3.86 )	2.71 ( 33.47 )	2.71 ( 2.02 )	1.44 ( 0.93 )	0	2	0	0	2
Gastrointestinal disorders	Faeces discoloured	41	46098	15957	48284580	2.69 ( 1.98 - 3.66 )	2.69 ( 43.43 )	2.69 ( 2.08 )	1.43 ( 0.98 )	0	2	0	0	2
Investigations	C-reactive protein increased	68	46071	27336	48273201	2.61 ( 2.05 - 3.31 )	2.6 ( 67.06 )	2.6 ( 2.13 )	1.38 ( 1.03 )	0	2	0	0	2
Gastrointestinal disorders	Abdominal pain	420	45719	173937	48126600	2.54 ( 2.31 - 2.8 )	2.53 ( 388.29 )	2.52 ( 2.33 )	1.34 ( 1.19 )	0	2	0	0	2
Skin and subcutaneous tissue disorders	Skin lesion	51	46088	21049	48279488	2.54 ( 1.93 - 3.34 )	2.54 ( 47.37 )	2.53 ( 2.01 )	1.34 ( 0.94 )	0	2	0	0	2
Gastrointestinal disorders	Constipation	369	45770	166780	48133757	2.33 ( 2.1 - 2.58 )	2.32 ( 276.32 )	2.31 ( 2.12 )	1.21 ( 1.06 )	0	2	0	0	2
Skin and subcutaneous tissue disorders	Dry skin	239	45900	111325	48189212	2.25 ( 1.98 - 2.56 )	2.25 ( 165.51 )	2.24 ( 2.02 )	1.17 ( 0.98 )	0	2	0	0	2
