# Supplementary material for: Real-world safety profile and mechanistic insights into regorafenib-induced liver failure: a pharmacovigilance study integrated with network toxicology
Source: Front Pharmacol. 2026 Jan 12;16:1698511. doi: 10.3389/fphar.2025.1698511 (PMC12832792; doi:10.3389/fphar.2025.1698511)
Supplement: Supplementary file 4 [file Table4.xlsx]

## Sheet: Sheet1
PT	a	b	c	d	ROR(95%Cl)	PRR(c2)	EBGM(EBGM05)	IC(IC025)
Fatigue	856	24008	196864	15829551	2.87 ( 2.68 - 3.07 )	2.8 ( 1000.54 )	2.79 ( 2.64 )	1.48 ( 1.38 )
Palmar-plantar erythrodysaesthesia syndrome	648	24216	6826	16019589	62.8 ( 57.88 - 68.14 )	61.19 ( 35055.18 )	55.97 ( 52.28 )	5.81 ( 5.69 )
Diarrhoea	641	24223	166897	15859518	2.51 ( 2.32 - 2.72 )	2.48 ( 567.54 )	2.47 ( 2.31 )	1.3 ( 1.19 )
Decreased appetite	562	24302	69660	15956755	5.3 ( 4.87 - 5.76 )	5.2 ( 1899.63 )	5.17 ( 4.82 )	2.37 ( 2.25 )
Asthenia	468	24396	102736	15923679	2.97 ( 2.71 - 3.26 )	2.94 ( 598.68 )	2.93 ( 2.71 )	1.55 ( 1.41 )
Dysphonia	455	24409	13368	16013047	22.33 ( 20.32 - 24.54 )	21.94 ( 8801.11 )	21.25 ( 19.64 )	4.41 ( 4.27 )
Pain in extremity	369	24495	62543	15963872	3.85 ( 3.47 - 4.26 )	3.8 ( 760.81 )	3.79 ( 3.47 )	1.92 ( 1.77 )
Weight decreased	324	24540	81466	15944949	2.58 ( 2.32 - 2.88 )	2.56 ( 309.32 )	2.56 ( 2.33 )	1.35 ( 1.19 )
Hypertension	314	24550	52821	15973594	3.87 ( 3.46 - 4.32 )	3.83 ( 655.38 )	3.81 ( 3.47 )	1.93 ( 1.77 )
Neuropathy peripheral	241	24623	27377	15999038	5.72 ( 5.04 - 6.5 )	5.67 ( 921.42 )	5.63 ( 5.06 )	2.49 ( 2.31 )
Abdominal pain	230	24634	53033	15973382	2.81 ( 2.47 - 3.2 )	2.8 ( 264.96 )	2.79 ( 2.5 )	1.48 ( 1.29 )
Blood pressure increased	226	24638	38367	15988048	3.82 ( 3.35 - 4.36 )	3.8 ( 463.99 )	3.78 ( 3.39 )	1.92 ( 1.73 )
Dehydration	221	24643	35705	15990710	4.02 ( 3.52 - 4.59 )	3.99 ( 493.15 )	3.97 ( 3.55 )	1.99 ( 1.79 )
Blister	220	24644	12783	16013632	11.18 ( 9.78 - 12.79 )	11.09 ( 1987.76 )	10.92 ( 9.77 )	3.45 ( 3.25 )
Constipation	204	24660	54888	15971527	2.41 ( 2.1 - 2.76 )	2.4 ( 165.82 )	2.39 ( 2.13 )	1.26 ( 1.05 )
Abdominal pain upper	176	24688	42925	15983490	2.65 ( 2.29 - 3.08 )	2.64 ( 179.48 )	2.64 ( 2.33 )	1.4 ( 1.18 )
Gait disturbance	173	24691	48164	15978251	2.32 ( 2 - 2.7 )	2.32 ( 129.18 )	2.31 ( 2.04 )	1.21 ( 0.99 )
Skin exfoliation	168	24696	20289	16006126	5.37 ( 4.61 - 6.25 )	5.34 ( 588.01 )	5.3 ( 4.67 )	2.41 ( 2.18 )
Stomatitis	150	24714	13337	16013078	7.29 ( 6.2 - 8.56 )	7.25 ( 799.78 )	7.18 ( 6.27 )	2.84 ( 2.61 )
Dry skin	138	24726	29252	15997163	3.05 ( 2.58 - 3.61 )	3.04 ( 188.47 )	3.03 ( 2.63 )	1.6 ( 1.35 )
General physical health deterioration	137	24727	33326	15993089	2.66 ( 2.25 - 3.15 )	2.65 ( 140.43 )	2.64 ( 2.3 )	1.4 ( 1.16 )
Blood bilirubin increased	133	24731	7923	16018492	10.87 ( 9.16 - 12.91 )	10.82 ( 1166.37 )	10.66 ( 9.23 )	3.41 ( 3.16 )
Ascites	98	24766	9000	16017415	7.04 ( 5.77 - 8.6 )	7.02 ( 500.62 )	6.95 ( 5.88 )	2.8 ( 2.51 )
Hepatic function abnormal	91	24773	12201	16014214	4.82 ( 3.92 - 5.93 )	4.81 ( 272.58 )	4.78 ( 4.02 )	2.26 ( 1.95 )
Gait inability	85	24779	13324	16013091	4.12 ( 3.33 - 5.1 )	4.11 ( 199.09 )	4.09 ( 3.42 )	2.03 ( 1.72 )
Oral pain	74	24790	4896	16021519	9.77 ( 7.76 - 12.29 )	9.74 ( 572.05 )	9.61 ( 7.93 )	3.26 ( 2.93 )
Aspartate aminotransferase increased	73	24791	12604	16013811	3.74 ( 2.97 - 4.71 )	3.73 ( 145.35 )	3.72 ( 3.07 )	1.89 ( 1.56 )
Dry mouth	72	24792	16299	16010116	2.85 ( 2.26 - 3.6 )	2.85 ( 86 )	2.84 ( 2.34 )	1.51 ( 1.17 )
Jaundice	71	24793	8048	16018367	5.7 ( 4.51 - 7.2 )	5.69 ( 271.96 )	5.65 ( 4.64 )	2.5 ( 2.16 )
Hyperkeratosis	71	24793	1816	16024599	25.27 ( 19.93 - 32.04 )	25.2 ( 1588.15 )	24.29 ( 19.91 )	4.6 ( 4.26 )
Skin fissures	66	24798	5114	16021301	8.34 ( 6.54 - 10.63 )	8.32 ( 419.68 )	8.23 ( 6.71 )	3.04 ( 2.68 )
Hepatic failure	63	24801	8608	16017807	4.73 ( 3.69 - 6.06 )	4.72 ( 183.31 )	4.69 ( 3.81 )	2.23 ( 1.87 )
Alanine aminotransferase increased	61	24803	15260	16011155	2.58 ( 2.01 - 3.32 )	2.58 ( 58.67 )	2.57 ( 2.08 )	1.36 ( 0.99 )
Myelosuppression	52	24812	8000	16018415	4.2 ( 3.19 - 5.51 )	4.19 ( 125.52 )	4.17 ( 3.32 )	2.06 ( 1.66 )
Hepatic encephalopathy	50	24814	3461	16022954	9.33 ( 7.05 - 12.34 )	9.31 ( 365.76 )	9.19 ( 7.28 )	3.2 ( 2.79 )
Chromaturia	48	24816	6987	16019428	4.43 ( 3.34 - 5.89 )	4.43 ( 126.57 )	4.4 ( 3.47 )	2.14 ( 1.73 )
Mucosal inflammation	48	24816	6913	16019502	4.48 ( 3.37 - 5.96 )	4.48 ( 128.71 )	4.45 ( 3.51 )	2.15 ( 1.74 )
C-reactive protein increased	47	24817	10113	16016302	3 ( 2.25 - 4 )	3 ( 62.23 )	2.99 ( 2.35 )	1.58 ( 1.16 )
Aphonia	45	24819	2558	16023857	11.36 ( 8.46 - 15.25 )	11.34 ( 416.96 )	11.16 ( 8.72 )	3.48 ( 3.05 )
Feeding disorder	44	24820	4965	16021450	5.72 ( 4.25 - 7.7 )	5.71 ( 169.59 )	5.67 ( 4.42 )	2.5 ( 2.07 )
Pain of skin	39	24825	4964	16021451	5.07 ( 3.7 - 6.95 )	5.06 ( 126.25 )	5.03 ( 3.87 )	2.33 ( 1.87 )
Skin disorder	39	24825	8547	16017868	2.94 ( 2.15 - 4.03 )	2.94 ( 49.76 )	2.93 ( 2.25 )	1.55 ( 1.09 )
Proteinuria	38	24826	6043	16020372	4.06 ( 2.95 - 5.58 )	4.05 ( 86.88 )	4.03 ( 3.09 )	2.01 ( 1.55 )
Hypophagia	36	24828	7732	16018683	3 ( 2.16 - 4.17 )	3 ( 47.83 )	2.99 ( 2.27 )	1.58 ( 1.11 )
Glossodynia	35	24829	2534	16023881	8.91 ( 6.38 - 12.45 )	8.9 ( 242.22 )	8.8 ( 6.65 )	3.14 ( 2.65 )
Blood alkaline phosphatase increased	35	24829	5329	16021086	4.24 ( 3.04 - 5.91 )	4.23 ( 85.9 )	4.21 ( 3.19 )	2.07 ( 1.59 )
Hypersomnia	34	24830	7860	16018555	2.79 ( 1.99 - 3.91 )	2.79 ( 38.84 )	2.78 ( 2.1 )	1.48 ( 0.99 )
Metastases to central nervous system	32	24832	3281	16023134	6.29 ( 4.44 - 8.92 )	6.29 ( 140.91 )	6.24 ( 4.66 )	2.64 ( 2.14 )
Faeces discoloured	31	24833	6277	16020138	3.19 ( 2.24 - 4.54 )	3.18 ( 46.21 )	3.17 ( 2.36 )	1.67 ( 1.15 )
Eating disorder	31	24833	5143	16021272	3.89 ( 2.73 - 5.54 )	3.89 ( 66.04 )	3.87 ( 2.88 )	1.95 ( 1.44 )
Exercise tolerance decreased	30	24834	2033	16024382	9.52 ( 6.64 - 13.66 )	9.51 ( 225.21 )	9.39 ( 6.94 )	3.23 ( 2.71 )
Hyperbilirubinaemia	27	24837	3565	16022850	4.89 ( 3.35 - 7.14 )	4.88 ( 82.73 )	4.85 ( 3.53 )	2.28 ( 1.73 )
Ammonia increased	24	24840	1780	16024635	8.7 ( 5.81 - 13.01 )	8.69 ( 161.18 )	8.59 ( 6.13 )	3.1 ( 2.52 )
Ocular icterus	24	24840	1166	16025249	13.28 ( 8.86 - 19.9 )	13.27 ( 266.75 )	13.02 ( 9.28 )	3.7 ( 3.12 )
Blood sodium decreased	22	24842	4354	16022061	3.26 ( 2.14 - 4.96 )	3.26 ( 34.24 )	3.25 ( 2.29 )	1.7 ( 1.09 )
Bedridden	22	24842	2900	16023515	4.89 ( 3.22 - 7.44 )	4.89 ( 67.57 )	4.86 ( 3.42 )	2.28 ( 1.68 )
Decreased activity	22	24842	2905	16023510	4.88 ( 3.21 - 7.43 )	4.88 ( 67.4 )	4.85 ( 3.42 )	2.28 ( 1.67 )
Food refusal	21	24843	265	16026150	51.12 ( 32.78 - 79.73 )	51.08 ( 955.37 )	47.4 ( 32.68 )	5.57 ( 4.93 )
Biliary obstruction	20	24844	1031	16025384	12.51 ( 8.04 - 19.48 )	12.5 ( 207.66 )	12.28 ( 8.48 )	3.62 ( 2.98 )
Disseminated intravascular coagulation	20	24844	4146	16022269	3.11 ( 2 - 4.83 )	3.11 ( 28.49 )	3.1 ( 2.15 )	1.63 ( 1 )
Abnormal loss of weight	19	24845	2202	16024213	5.57 ( 3.54 - 8.74 )	5.56 ( 70.49 )	5.52 ( 3.78 )	2.47 ( 1.82 )
Pre-existing condition improved	18	24846	1767	16024648	6.57 ( 4.13 - 10.45 )	6.57 ( 84.08 )	6.51 ( 4.41 )	2.7 ( 2.04 )
Hepatic pain	18	24846	1144	16025271	10.15 ( 6.37 - 16.17 )	10.14 ( 146.04 )	10 ( 6.77 )	3.32 ( 2.65 )
Skin reaction	17	24847	3067	16023348	3.57 ( 2.22 - 5.76 )	3.57 ( 31.33 )	3.56 ( 2.39 )	1.83 ( 1.15 )
Hyperaesthesia	17	24847	2083	16024332	5.26 ( 3.27 - 8.48 )	5.26 ( 58.19 )	5.23 ( 3.5 )	2.39 ( 1.7 )
Nephrotic syndrome	16	24848	2304	16024111	4.48 ( 2.74 - 7.32 )	4.48 ( 42.9 )	4.45 ( 2.95 )	2.15 ( 1.45 )
Proctalgia	16	24848	2225	16024190	4.64 ( 2.84 - 7.58 )	4.64 ( 45.29 )	4.61 ( 3.05 )	2.2 ( 1.5 )
Hypoalbuminaemia	15	24849	2330	16024085	4.15 ( 2.5 - 6.9 )	4.15 ( 35.63 )	4.13 ( 2.7 )	2.05 ( 1.32 )
Skin toxicity	15	24849	1641	16024774	5.89 ( 3.54 - 9.8 )	5.89 ( 60.38 )	5.85 ( 3.82 )	2.55 ( 1.82 )
Performance status decreased	15	24849	1384	16025031	6.99 ( 4.2 - 11.63 )	6.99 ( 76.12 )	6.92 ( 4.52 )	2.79 ( 2.07 )
Gastrointestinal motility disorder	15	24849	1380	16025035	7.01 ( 4.21 - 11.66 )	7.01 ( 76.41 )	6.94 ( 4.53 )	2.8 ( 2.07 )
Protein urine present	15	24849	1467	16024948	6.59 ( 3.96 - 10.97 )	6.59 ( 70.42 )	6.53 ( 4.27 )	2.71 ( 1.98 )
Therapy change	14	24850	2790	16023625	3.24 ( 1.91 - 5.47 )	3.23 ( 21.51 )	3.22 ( 2.08 )	1.69 ( 0.94 )
Posterior reversible encephalopathy syndrome	14	24850	2533	16023882	3.56 ( 2.11 - 6.03 )	3.56 ( 25.67 )	3.55 ( 2.29 )	1.83 ( 1.08 )
Tongue ulceration	14	24850	671	16025744	13.46 ( 7.92 - 22.85 )	13.45 ( 158.03 )	13.19 ( 8.47 )	3.72 ( 2.97 )
Gastrointestinal perforation	13	24851	1197	16025218	7 ( 4.05 - 12.1 )	7 ( 66.15 )	6.94 ( 4.39 )	2.79 ( 2.02 )
Fluid intake reduced	13	24851	1324	16025091	6.33 ( 3.67 - 10.93 )	6.33 ( 57.77 )	6.28 ( 3.97 )	2.65 ( 1.87 )
Blood albumin decreased	13	24851	2118	16024297	3.96 ( 2.29 - 6.83 )	3.96 ( 28.55 )	3.94 ( 2.5 )	1.98 ( 1.2 )
Yellow skin	13	24851	1522	16024893	5.51 ( 3.19 - 9.51 )	5.51 ( 47.53 )	5.47 ( 3.46 )	2.45 ( 1.68 )
Lipase increased	12	24852	2293	16024122	3.37 ( 1.91 - 5.95 )	3.37 ( 19.93 )	3.36 ( 2.09 )	1.75 ( 0.95 )
Hyperammonaemia	12	24852	1689	16024726	4.58 ( 2.6 - 8.08 )	4.58 ( 33.34 )	4.55 ( 2.83 )	2.19 ( 1.38 )
Intra-abdominal fluid collection	11	24853	749	16025666	9.47 ( 5.22 - 17.18 )	9.47 ( 82.09 )	9.34 ( 5.68 )	3.22 ( 2.38 )
Jaundice cholestatic	10	24854	1176	16025239	5.48 ( 2.94 - 10.22 )	5.48 ( 36.33 )	5.44 ( 3.23 )	2.44 ( 1.57 )
Change of bowel habit	10	24854	460	16025955	14.02 ( 7.49 - 26.23 )	14.01 ( 118.27 )	13.74 ( 8.13 )	3.78 ( 2.9 )
Blood magnesium decreased	10	24854	1877	16024538	3.43 ( 1.84 - 6.4 )	3.43 ( 17.16 )	3.42 ( 2.03 )	1.77 ( 0.9 )
Palmoplantar keratoderma	10	24854	276	16026139	23.36 ( 12.43 - 43.91 )	23.35 ( 206.49 )	22.57 ( 13.31 )	4.5 ( 3.61 )
Cachexia	10	24854	1802	16024613	3.58 ( 1.92 - 6.66 )	3.58 ( 18.46 )	3.56 ( 2.12 )	1.83 ( 0.96 )
Gingival pain	10	24854	1570	16024845	4.11 ( 2.21 - 7.65 )	4.11 ( 23.34 )	4.09 ( 2.43 )	2.03 ( 1.16 )
Subileus	9	24855	666	16025749	8.71 ( 4.51 - 16.82 )	8.71 ( 60.61 )	8.61 ( 4.96 )	3.11 ( 2.19 )
Abdominal tenderness	9	24855	1080	16025335	5.37 ( 2.79 - 10.36 )	5.37 ( 31.76 )	5.34 ( 3.08 )	2.42 ( 1.5 )
Oral mucosal blistering	9	24855	1293	16025122	4.49 ( 2.33 - 8.65 )	4.49 ( 24.22 )	4.46 ( 2.58 )	2.16 ( 1.24 )
Pelvic pain	9	24855	1095	16025320	5.3 ( 2.75 - 10.21 )	5.3 ( 31.13 )	5.26 ( 3.04 )	2.4 ( 1.48 )
Skin induration	9	24855	443	16025972	13.1 ( 6.77 - 25.35 )	13.09 ( 98.54 )	12.85 ( 7.4 )	3.68 ( 2.76 )
Hepatic lesion	9	24855	1234	16025181	4.7 ( 2.44 - 9.06 )	4.7 ( 26.04 )	4.67 ( 2.7 )	2.22 ( 1.31 )
Sensitive skin	9	24855	1260	16025155	4.61 ( 2.39 - 8.87 )	4.6 ( 25.21 )	4.58 ( 2.64 )	2.19 ( 1.28 )
Plantar erythema	8	24856	58	16026357	88.93 ( 42.46 - 186.27 )	88.91 ( 611.05 )	78.25 ( 42.15 )	6.29 ( 5.27 )
Skin warm	8	24856	1145	16025270	4.5 ( 2.25 - 9.03 )	4.5 ( 21.65 )	4.48 ( 2.5 )	2.16 ( 1.2 )
Tongue discomfort	8	24856	887	16025528	5.81 ( 2.9 - 11.67 )	5.81 ( 31.6 )	5.77 ( 3.22 )	2.53 ( 1.56 )
Dyschezia	8	24856	1132	16025283	4.56 ( 2.27 - 9.13 )	4.56 ( 22.04 )	4.53 ( 2.53 )	2.18 ( 1.21 )
Stoma site haemorrhage	8	24856	678	16025737	7.61 ( 3.79 - 15.28 )	7.61 ( 45.36 )	7.53 ( 4.2 )	2.91 ( 1.94 )
Hepatitis fulminant	7	24857	855	16025560	5.28 ( 2.51 - 11.11 )	5.28 ( 24.07 )	5.24 ( 2.81 )	2.39 ( 1.37 )
Skin wound	7	24857	523	16025892	8.63 ( 4.09 - 18.19 )	8.63 ( 46.58 )	8.53 ( 4.57 )	3.09 ( 2.06 )
Fibrin d dimer increased	7	24857	883	16025532	5.11 ( 2.43 - 10.75 )	5.11 ( 22.96 )	5.08 ( 2.72 )	2.34 ( 1.32 )
Gastric perforation	7	24857	877	16025538	5.15 ( 2.45 - 10.83 )	5.14 ( 23.19 )	5.11 ( 2.74 )	2.35 ( 1.33 )
Rash vesicular	7	24857	1145	16025270	3.94 ( 1.87 - 8.29 )	3.94 ( 15.27 )	3.92 ( 2.11 )	1.97 ( 0.95 )
Emergency care	7	24857	840	16025575	5.37 ( 2.55 - 11.31 )	5.37 ( 24.7 )	5.34 ( 2.86 )	2.42 ( 1.39 )
Biliary dilatation	6	24858	298	16026117	12.98 ( 5.78 - 29.13 )	12.98 ( 65.02 )	12.74 ( 6.48 )	3.67 ( 2.57 )
Skin hypertrophy	6	24858	671	16025744	5.76 ( 2.58 - 12.88 )	5.76 ( 23.41 )	5.72 ( 2.92 )	2.52 ( 1.42 )
Tongue blistering	6	24858	410	16026005	9.43 ( 4.21 - 21.13 )	9.43 ( 44.58 )	9.31 ( 4.74 )	3.22 ( 2.12 )
Hyperammonaemic encephalopathy	6	24858	725	16025690	5.34 ( 2.39 - 11.92 )	5.33 ( 20.96 )	5.3 ( 2.7 )	2.41 ( 1.31 )
Hypoproteinaemia	6	24858	563	16025852	6.87 ( 3.07 - 15.36 )	6.87 ( 29.77 )	6.81 ( 3.47 )	2.77 ( 1.67 )
Dyspnoea at rest	6	24858	946	16025469	4.09 ( 1.83 - 9.13 )	4.09 ( 13.91 )	4.07 ( 2.08 )	2.02 ( 0.93 )
Pulmonary cavitation	6	24858	310	16026105	12.48 ( 5.56 - 27.99 )	12.48 ( 62.13 )	12.26 ( 6.23 )	3.62 ( 2.51 )
Abdominal lymphadenopathy	6	24858	373	16026042	10.37 ( 4.63 - 23.23 )	10.37 ( 49.99 )	10.22 ( 5.2 )	3.35 ( 2.25 )
Cell death	5	24859	673	16025742	4.79 ( 1.99 - 11.55 )	4.79 ( 14.88 )	4.76 ( 2.28 )	2.25 ( 1.07 )
Blister infected	5	24859	198	16026217	16.28 ( 6.7 - 39.55 )	16.28 ( 69.93 )	15.9 ( 7.57 )	3.99 ( 2.8 )
Prerenal failure	5	24859	645	16025770	5 ( 2.07 - 12.05 )	5 ( 15.86 )	4.97 ( 2.38 )	2.31 ( 1.13 )
Thrombophlebitis migrans	5	24859	196	16026219	16.45 ( 6.77 - 39.96 )	16.44 ( 70.72 )	16.06 ( 7.64 )	4.01 ( 2.81 )
Coma hepatic	5	24859	196	16026219	16.45 ( 6.77 - 39.96 )	16.44 ( 70.72 )	16.06 ( 7.64 )	4.01 ( 2.81 )
Scrotal ulcer	5	24859	186	16026229	17.33 ( 7.13 - 42.13 )	17.33 ( 74.91 )	16.9 ( 8.04 )	4.08 ( 2.88 )
Early satiety	5	24859	254	16026161	12.69 ( 5.24 - 30.76 )	12.69 ( 52.8 )	12.46 ( 5.94 )	3.64 ( 2.45 )
Hypogeusia	5	24859	580	16025835	5.56 ( 2.3 - 13.4 )	5.56 ( 18.52 )	5.52 ( 2.64 )	2.46 ( 1.28 )
Bilirubin conjugated increased	5	24859	676	16025739	4.77 ( 1.98 - 11.49 )	4.77 ( 14.78 )	4.74 ( 2.27 )	2.24 ( 1.06 )
Genital erosion	4	24860	82	16026333	31.45 ( 11.53 - 85.8 )	31.44 ( 112.41 )	30.03 ( 12.96 )	4.91 ( 3.58 )
Duodenal perforation	4	24860	341	16026074	7.56 ( 2.82 - 20.27 )	7.56 ( 22.51 )	7.48 ( 3.28 )	2.9 ( 1.6 )
Scrotal erythema	4	24860	109	16026306	23.66 ( 8.72 - 64.17 )	23.65 ( 83.71 )	22.85 ( 9.92 )	4.51 ( 3.2 )
Eastern cooperative oncology group performance status worsened	4	24860	383	16026032	6.73 ( 2.51 - 18.03 )	6.73 ( 19.32 )	6.67 ( 2.93 )	2.74 ( 1.44 )
Rectal discharge	4	24860	456	16025959	5.65 ( 2.11 - 15.13 )	5.65 ( 15.19 )	5.61 ( 2.46 )	2.49 ( 1.19 )
Painful respiration	4	24860	470	16025945	5.49 ( 2.05 - 14.68 )	5.49 ( 14.55 )	5.45 ( 2.39 )	2.45 ( 1.15 )
Anal ulcer	4	24860	280	16026135	9.21 ( 3.43 - 24.71 )	9.21 ( 28.85 )	9.09 ( 3.98 )	3.18 ( 1.88 )
Coccydynia	4	24860	286	16026129	9.02 ( 3.36 - 24.19 )	9.01 ( 28.11 )	8.9 ( 3.9 )	3.15 ( 1.85 )
Effusion	4	24860	332	16026083	7.77 ( 2.9 - 20.82 )	7.77 ( 23.3 )	7.69 ( 3.37 )	2.94 ( 1.64 )
Urinary tract infection bacterial	4	24860	498	16025917	5.18 ( 1.94 - 13.85 )	5.18 ( 13.37 )	5.14 ( 2.26 )	2.36 ( 1.07 )
Fibrin degradation products increased	4	24860	66	16026349	39.07 ( 14.24 - 107.2 )	39.06 ( 139.88 )	36.89 ( 15.85 )	5.21 ( 3.87 )
Pharyngeal ulceration	3	24861	291	16026124	6.65 ( 2.13 - 20.73 )	6.64 ( 14.24 )	6.59 ( 2.54 )	2.72 ( 1.27 )
Thermohyperaesthesia	3	24861	14	16026401	138.14 ( 39.69 - 480.72 )	138.12 ( 336.32 )	113.92 ( 40.13 )	6.83 ( 5.24 )
Blood urea abnormal	3	24861	277	16026138	6.98 ( 2.24 - 21.78 )	6.98 ( 15.21 )	6.92 ( 2.67 )	2.79 ( 1.34 )
Prothrombin level decreased	3	24861	227	16026188	8.52 ( 2.73 - 26.61 )	8.52 ( 19.65 )	8.42 ( 3.25 )	3.07 ( 1.62 )
Aspartate aminotransferase abnormal	3	24861	347	16026068	5.57 ( 1.79 - 17.37 )	5.57 ( 11.16 )	5.53 ( 2.14 )	2.47 ( 1.02 )
Angular cheilitis	3	24861	165	16026250	11.72 ( 3.74 - 36.72 )	11.72 ( 28.89 )	11.53 ( 4.43 )	3.53 ( 2.07 )
Perforation	3	24861	239	16026176	8.09 ( 2.59 - 25.27 )	8.09 ( 18.41 )	8 ( 3.09 )	3 ( 1.55 )
Retroperitoneal lymphadenopathy	3	24861	231	16026184	8.37 ( 2.68 - 26.15 )	8.37 ( 19.22 )	8.28 ( 3.19 )	3.05 ( 1.59 )
Oesophageal spasm	3	24861	232	16026183	8.34 ( 2.67 - 26.04 )	8.33 ( 19.12 )	8.24 ( 3.18 )	3.04 ( 1.59 )
Asterixis	3	24861	334	16026081	5.79 ( 1.86 - 18.05 )	5.79 ( 11.78 )	5.75 ( 2.22 )	2.52 ( 1.07 )
Hypercreatinaemia	3	24861	141	16026274	13.72 ( 4.37 - 43.04 )	13.71 ( 34.62 )	13.45 ( 5.17 )	3.75 ( 2.29 )
Hepatic haemorrhage	3	24861	284	16026131	6.81 ( 2.18 - 21.24 )	6.81 ( 14.71 )	6.75 ( 2.6 )	2.75 ( 1.3 )
Bile acids increased	3	24861	78	16026337	24.79 ( 7.83 - 78.56 )	24.79 ( 65.96 )	23.91 ( 9.11 )	4.58 ( 3.1 )
Lymphocyte percentage decreased	3	24861	325	16026090	5.95 ( 1.91 - 18.55 )	5.95 ( 12.24 )	5.9 ( 2.28 )	2.56 ( 1.11 )
