# Supplementary material for: Real-world safety profile and mechanistic insights into regorafenib-induced liver failure: a pharmacovigilance study integrated with network toxicology
Source: Front Pharmacol. 2026 Jan 12;16:1698511. doi: 10.3389/fphar.2025.1698511 (PMC12832792; doi:10.3389/fphar.2025.1698511)
Supplement: Supplementary file 6 [file Table5.xlsx]

## Sheet: Sheet1
SOC	PT	a	b	c	d	ROR(95%Cl)	PRR(c2)	EBGM(EBGM05)	IC(IC025)
General disorders and administration site conditions	Fatigue	680	19112	375513	26692228	2.53 ( 2.34 - 2.73 )	2.48 ( 605.96 )	2.47 ( 2.32 )	1.31 ( 1.19 )
Skin and subcutaneous tissue disorders	Palmar-plantar erythrodysaesthesia syndrome	449	19343	8496	27059245	73.93 ( 67.17 - 81.38 )	72.28 ( 29985.86 )	68.7 ( 63.4 )	6.1 ( 5.96 )
Metabolism and nutrition disorders	Decreased appetite	380	19412	99655	26968086	5.3 ( 4.79 - 5.86 )	5.21 ( 1294.4 )	5.2 ( 4.77 )	2.38 ( 2.23 )
General disorders and administration site conditions	Pyrexia	346	19446	139073	26928668	3.45 ( 3.1 - 3.83 )	3.4 ( 588.52 )	3.4 ( 3.11 )	1.76 ( 1.61 )
General disorders and administration site conditions	Asthenia	338	19454	161770	26905971	2.89 ( 2.59 - 3.22 )	2.86 ( 409.71 )	2.85 ( 2.61 )	1.51 ( 1.35 )
Musculoskeletal and connective tissue disorders	Pain in extremity	338	19454	158443	26909298	2.95 ( 2.65 - 3.29 )	2.92 ( 427.56 )	2.91 ( 2.66 )	1.54 ( 1.38 )
Respiratory, thoracic and mediastinal disorders	Dysphonia	295	19497	28866	27038875	14.17 ( 12.63 - 15.91 )	13.98 ( 3522 )	13.85 ( 12.57 )	3.79 ( 3.62 )
Vascular disorders	Hypertension	240	19552	90738	26977003	3.65 ( 3.21 - 4.15 )	3.62 ( 454.83 )	3.61 ( 3.25 )	1.85 ( 1.66 )
Investigations	Weight decreased	221	19571	113475	26954266	2.68 ( 2.35 - 3.06 )	2.66 ( 230.13 )	2.66 ( 2.38 )	1.41 ( 1.22 )
Skin and subcutaneous tissue disorders	Blister	203	19589	27360	27040381	10.24 ( 8.91 - 11.77 )	10.15 ( 1663.23 )	10.08 ( 8.97 )	3.33 ( 3.13 )
Metabolism and nutrition disorders	Dehydration	200	19592	53373	27014368	5.17 ( 4.49 - 5.94 )	5.12 ( 662.8 )	5.11 ( 4.55 )	2.35 ( 2.15 )
Investigations	Blood pressure increased	191	19601	66570	27001171	3.95 ( 3.43 - 4.56 )	3.92 ( 415.97 )	3.92 ( 3.47 )	1.97 ( 1.76 )
Nervous system disorders	Neuropathy peripheral	190	19602	38595	27029146	6.79 ( 5.88 - 7.83 )	6.73 ( 924.2 )	6.7 ( 5.95 )	2.75 ( 2.53 )
Gastrointestinal disorders	Abdominal pain	176	19616	105764	26961977	2.29 ( 1.97 - 2.65 )	2.28 ( 126.16 )	2.27 ( 2.01 )	1.19 ( 0.97 )
Gastrointestinal disorders	Constipation	162	19630	93040	26974701	2.39 ( 2.05 - 2.79 )	2.38 ( 130.02 )	2.38 ( 2.09 )	1.25 ( 1.02 )
Skin and subcutaneous tissue disorders	Skin exfoliation	159	19633	42835	27024906	5.11 ( 4.37 - 5.97 )	5.08 ( 519.38 )	5.06 ( 4.44 )	2.34 ( 2.11 )
Gastrointestinal disorders	Stomatitis	145	19647	30517	27037224	6.54 ( 5.55 - 7.7 )	6.5 ( 672.11 )	6.47 ( 5.64 )	2.69 ( 2.45 )
Surgical and medical procedures	Hospitalisation	126	19666	61818	27005923	2.8 ( 2.35 - 3.34 )	2.79 ( 144.47 )	2.78 ( 2.4 )	1.48 ( 1.22 )
Investigations	Platelet count decreased	116	19676	39011	27028730	4.08 ( 3.4 - 4.9 )	4.07 ( 267.84 )	4.06 ( 3.48 )	2.02 ( 1.75 )
General disorders and administration site conditions	Gait inability	93	19699	28209	27039532	4.53 ( 3.69 - 5.55 )	4.51 ( 253.37 )	4.5 ( 3.79 )	2.17 ( 1.87 )
Investigations	Blood bilirubin increased	91	19701	7183	27060558	17.4 ( 14.14 - 21.41 )	17.33 ( 1382.77 )	17.12 ( 14.4 )	4.1 ( 3.79 )
Gastrointestinal disorders	Oral pain	84	19708	11561	27056180	9.97 ( 8.04 - 12.37 )	9.94 ( 670.56 )	9.87 ( 8.25 )	3.3 ( 2.99 )
Gastrointestinal disorders	Dry mouth	83	19709	38753	27028988	2.94 ( 2.37 - 3.64 )	2.93 ( 105.38 )	2.92 ( 2.44 )	1.55 ( 1.23 )
Skin and subcutaneous tissue disorders	Hyperkeratosis	68	19724	2212	27065529	42.18 ( 33.13 - 53.72 )	42.04 ( 2643.46 )	40.82 ( 33.34 )	5.35 ( 5 )
Investigations	Aspartate aminotransferase increased	65	19727	15618	27052123	5.71 ( 4.47 - 7.28 )	5.69 ( 250.49 )	5.67 ( 4.62 )	2.5 ( 2.15 )
General disorders and administration site conditions	Mucosal inflammation	62	19730	8980	27058761	9.47 ( 7.37 - 12.16 )	9.44 ( 464.93 )	9.38 ( 7.61 )	3.23 ( 2.86 )
Hepatobiliary disorders	Jaundice	59	19733	7767	27059974	10.42 ( 8.06 - 13.46 )	10.39 ( 496.98 )	10.32 ( 8.32 )	3.37 ( 2.99 )
Hepatobiliary disorders	Hepatic function abnormal	57	19735	10893	27056848	7.17 ( 5.53 - 9.31 )	7.16 ( 300.43 )	7.12 ( 5.73 )	2.83 ( 2.45 )
Investigations	Alanine aminotransferase increased	54	19738	18497	27049244	4 ( 3.06 - 5.23 )	3.99 ( 120.86 )	3.98 ( 3.18 )	1.99 ( 1.6 )
Gastrointestinal disorders	Ascites	53	19739	10224	27057517	7.11 ( 5.42 - 9.31 )	7.09 ( 275.9 )	7.06 ( 5.63 )	2.82 ( 2.43 )
Hepatobiliary disorders	Hepatic failure	45	19747	8857	27058884	6.96 ( 5.19 - 9.33 )	6.95 ( 228.07 )	6.92 ( 5.41 )	2.79 ( 2.36 )
Metabolism and nutrition disorders	Feeding disorder	43	19749	9975	27057766	5.91 ( 4.38 - 7.97 )	5.9 ( 174.11 )	5.87 ( 4.57 )	2.55 ( 2.12 )
Blood and lymphatic system disorders	Disseminated intravascular coagulation	40	19752	3746	27063995	14.63 ( 10.71 - 19.99 )	14.6 ( 501.59 )	14.46 ( 11.14 )	3.85 ( 3.4 )
Skin and subcutaneous tissue disorders	Pain of skin	40	19752	16499	27051242	3.32 ( 2.43 - 4.53 )	3.32 ( 64.57 )	3.31 ( 2.55 )	1.73 ( 1.28 )
Skin and subcutaneous tissue disorders	Rash erythematous	40	19752	20052	27047689	2.73 ( 2 - 3.73 )	2.73 ( 43.73 )	2.72 ( 2.1 )	1.45 ( 0.99 )
Hepatobiliary disorders	Liver disorder	38	19754	16746	27050995	3.11 ( 2.26 - 4.27 )	3.1 ( 54.08 )	3.1 ( 2.37 )	1.63 ( 1.17 )
Skin and subcutaneous tissue disorders	Skin fissures	35	19757	9084	27058657	5.28 ( 3.79 - 7.36 )	5.27 ( 120.64 )	5.25 ( 3.98 )	2.39 ( 1.91 )
General disorders and administration site conditions	Exercise tolerance decreased	33	19759	2119	27065622	21.33 ( 15.12 - 30.09 )	21.3 ( 628.65 )	20.99 ( 15.74 )	4.39 ( 3.89 )
Investigations	Blood potassium decreased	32	19760	14971	27052770	2.93 ( 2.07 - 4.14 )	2.92 ( 40.43 )	2.92 ( 2.18 )	1.55 ( 1.04 )
Gastrointestinal disorders	Intestinal obstruction	30	19762	15108	27052633	2.72 ( 1.9 - 3.89 )	2.72 ( 32.47 )	2.71 ( 2.01 )	1.44 ( 0.92 )
Skin and subcutaneous tissue disorders	Skin lesion	30	19762	11416	27056325	3.6 ( 2.51 - 5.15 )	3.59 ( 56.04 )	3.59 ( 2.66 )	1.84 ( 1.32 )
Skin and subcutaneous tissue disorders	Rash maculo-papular	28	19764	7815	27059926	4.91 ( 3.38 - 7.11 )	4.9 ( 86.63 )	4.89 ( 3.58 )	2.29 ( 1.75 )
Skin and subcutaneous tissue disorders	Skin ulcer	27	19765	10880	27056861	3.4 ( 2.33 - 4.96 )	3.39 ( 45.5 )	3.39 ( 2.47 )	1.76 ( 1.21 )
Blood and lymphatic system disorders	Myelosuppression	27	19765	11715	27056026	3.15 ( 2.16 - 4.6 )	3.15 ( 39.6 )	3.15 ( 2.29 )	1.65 ( 1.11 )
Investigations	Liver function test abnormal	26	19766	9680	27058061	3.68 ( 2.5 - 5.4 )	3.67 ( 50.47 )	3.67 ( 2.66 )	1.87 ( 1.32 )
Gastrointestinal disorders	Glossodynia	26	19766	12748	27054993	2.79 ( 1.9 - 4.1 )	2.79 ( 29.8 )	2.79 ( 2.02 )	1.48 ( 0.92 )
Metabolism and nutrition disorders	Hypophagia	26	19766	11200	27056541	3.18 ( 2.16 - 4.67 )	3.17 ( 38.66 )	3.17 ( 2.3 )	1.66 ( 1.11 )
Nervous system disorders	Hepatic encephalopathy	25	19767	2644	27065097	12.95 ( 8.73 - 19.2 )	12.93 ( 272.66 )	12.82 ( 9.22 )	3.68 ( 3.11 )
Nervous system disorders	Hypersomnia	25	19767	12233	27055508	2.8 ( 1.89 - 4.14 )	2.79 ( 28.77 )	2.79 ( 2.01 )	1.48 ( 0.91 )
Investigations	Blood magnesium decreased	23	19769	4299	27063442	7.32 ( 4.86 - 11.04 )	7.32 ( 124.78 )	7.28 ( 5.17 )	2.86 ( 2.27 )
Investigations	Blood alkaline phosphatase increased	22	19770	7534	27060207	4 ( 2.63 - 6.08 )	3.99 ( 49.24 )	3.98 ( 2.81 )	1.99 ( 1.39 )
Hepatobiliary disorders	Hepatotoxicity	21	19771	7715	27060026	3.73 ( 2.43 - 5.72 )	3.72 ( 41.71 )	3.72 ( 2.6 )	1.89 ( 1.28 )
Skin and subcutaneous tissue disorders	Stevens-johnson syndrome	20	19772	6501	27061240	4.21 ( 2.71 - 6.53 )	4.21 ( 48.76 )	4.2 ( 2.91 )	2.07 ( 1.44 )
Renal and urinary disorders	Chromaturia	20	19772	8517	27059224	3.21 ( 2.07 - 4.99 )	3.21 ( 30.4 )	3.21 ( 2.22 )	1.68 ( 1.05 )
Skin and subcutaneous tissue disorders	Skin toxicity	20	19772	1722	27066019	15.9 ( 10.23 - 24.71 )	15.88 ( 275.75 )	15.71 ( 10.86 )	3.97 ( 3.34 )
Social circumstances	Bedridden	20	19772	6381	27061360	4.29 ( 2.77 - 6.66 )	4.29 ( 50.25 )	4.28 ( 2.96 )	2.1 ( 1.47 )
Gastrointestinal disorders	Oral mucosal blistering	19	19773	3722	27064019	6.99 ( 4.45 - 10.97 )	6.98 ( 96.89 )	6.95 ( 4.77 )	2.8 ( 2.15 )
Renal and urinary disorders	Proteinuria	19	19773	5841	27061900	4.45 ( 2.84 - 6.99 )	4.45 ( 50.64 )	4.44 ( 3.04 )	2.15 ( 1.5 )
Hepatobiliary disorders	Hyperbilirubinaemia	18	19774	2690	27065051	9.16 ( 5.76 - 14.56 )	9.15 ( 129.83 )	9.1 ( 6.17 )	3.19 ( 2.52 )
Investigations	Transaminases increased	18	19774	8003	27059738	3.08 ( 1.94 - 4.89 )	3.08 ( 25.17 )	3.07 ( 2.09 )	1.62 ( 0.96 )
General disorders and administration site conditions	Decreased activity	18	19774	4267	27063474	5.77 ( 3.63 - 9.17 )	5.77 ( 70.68 )	5.75 ( 3.9 )	2.52 ( 1.86 )
Gastrointestinal disorders	Oral discomfort	17	19775	7033	27060708	3.31 ( 2.05 - 5.32 )	3.31 ( 27.28 )	3.3 ( 2.22 )	1.72 ( 1.04 )
Skin and subcutaneous tissue disorders	Erythema multiforme	17	19775	3152	27064589	7.38 ( 4.58 - 11.89 )	7.38 ( 93.21 )	7.34 ( 4.93 )	2.88 ( 2.19 )
Gastrointestinal disorders	Melaena	16	19776	6761	27060980	3.24 ( 1.98 - 5.29 )	3.24 ( 24.67 )	3.23 ( 2.14 )	1.69 ( 0.99 )
Nervous system disorders	Hyperaesthesia	15	19777	3956	27063785	5.19 ( 3.12 - 8.62 )	5.19 ( 50.49 )	5.17 ( 3.38 )	2.37 ( 1.65 )
Skin and subcutaneous tissue disorders	Plantar erythema	15	19777	98	27067643	209.49 ( 121.64 - 360.78 )	209.33 ( 2697.17 )	181.67 ( 115.28 )	7.51 ( 6.73 )
Skin and subcutaneous tissue disorders	Palmoplantar keratoderma	15	19777	273	27067468	75.2 ( 44.71 - 126.48 )	75.14 ( 1040.21 )	71.28 ( 46.13 )	6.16 ( 5.41 )
Gastrointestinal disorders	Ileus	13	19779	3542	27064199	5.02 ( 2.91 - 8.66 )	5.02 ( 41.7 )	5 ( 3.17 )	2.32 ( 1.55 )
Metabolism and nutrition disorders	Hypoalbuminaemia	13	19779	2332	27065409	7.63 ( 4.42 - 13.16 )	7.62 ( 74.41 )	7.59 ( 4.81 )	2.92 ( 2.15 )
Metabolism and nutrition disorders	Fluid intake reduced	13	19779	1950	27065791	9.12 ( 5.29 - 15.74 )	9.12 ( 93.34 )	9.06 ( 5.74 )	3.18 ( 2.41 )
General disorders and administration site conditions	Pre-existing condition improved	13	19779	3836	27063905	4.64 ( 2.69 - 7.99 )	4.63 ( 36.94 )	4.62 ( 2.93 )	2.21 ( 1.44 )
Skin and subcutaneous tissue disorders	Skin induration	12	19780	921	27066820	17.83 ( 10.09 - 31.52 )	17.82 ( 188.06 )	17.6 ( 10.93 )	4.14 ( 3.33 )
Hepatobiliary disorders	Hepatic pain	12	19780	1906	27065835	8.61 ( 4.88 - 15.2 )	8.61 ( 80.22 )	8.56 ( 5.32 )	3.1 ( 2.29 )
Hepatobiliary disorders	Ocular icterus	12	19780	1555	27066186	10.56 ( 5.98 - 18.64 )	10.55 ( 103 )	10.48 ( 6.52 )	3.39 ( 2.59 )
Investigations	Blood lactate dehydrogenase increased	11	19781	4326	27063415	3.48 ( 1.92 - 6.29 )	3.48 ( 19.37 )	3.47 ( 2.12 )	1.8 ( 0.96 )
Gastrointestinal disorders	Intestinal haemorrhage	11	19781	2088	27065653	7.21 ( 3.99 - 13.04 )	7.2 ( 58.48 )	7.17 ( 4.37 )	2.84 ( 2.01 )
Gastrointestinal disorders	Odynophagia	11	19781	2303	27065438	6.54 ( 3.61 - 11.82 )	6.53 ( 51.3 )	6.51 ( 3.96 )	2.7 ( 1.87 )
Gastrointestinal disorders	Proctalgia	11	19781	2388	27065353	6.3 ( 3.49 - 11.4 )	6.3 ( 48.82 )	6.28 ( 3.82 )	2.65 ( 1.81 )
Skin and subcutaneous tissue disorders	Toxic skin eruption	11	19781	3560	27064181	4.23 ( 2.34 - 7.64 )	4.23 ( 27.01 )	4.22 ( 2.57 )	2.08 ( 1.24 )
Investigations	Ammonia increased	11	19781	1588	27066153	9.48 ( 5.24 - 17.15 )	9.47 ( 82.8 )	9.42 ( 5.73 )	3.23 ( 2.4 )
Reproductive system and breast disorders	Female genital tract fistula	10	19782	1253	27066488	10.92 ( 5.86 - 20.35 )	10.91 ( 89.35 )	10.84 ( 6.44 )	3.44 ( 2.56 )
Gastrointestinal disorders	Intestinal perforation	10	19782	4012	27063729	3.41 ( 1.83 - 6.34 )	3.41 ( 16.98 )	3.4 ( 2.02 )	1.77 ( 0.9 )
Gastrointestinal disorders	Glossitis	10	19782	1571	27066170	8.71 ( 4.68 - 16.22 )	8.71 ( 67.77 )	8.66 ( 5.14 )	3.11 ( 2.24 )
Gastrointestinal disorders	Abdominal tenderness	10	19782	2102	27065639	6.51 ( 3.5 - 12.12 )	6.51 ( 46.38 )	6.48 ( 3.85 )	2.7 ( 1.82 )
Metabolism and nutrition disorders	Abnormal loss of weight	10	19782	3057	27064684	4.48 ( 2.41 - 8.33 )	4.47 ( 26.89 )	4.46 ( 2.65 )	2.16 ( 1.29 )
Hepatobiliary disorders	Cholangitis	9	19783	1623	27066118	7.59 ( 3.94 - 14.61 )	7.58 ( 51.16 )	7.55 ( 4.36 )	2.92 ( 2 )
Gastrointestinal disorders	Gastrointestinal perforation	9	19783	1340	27066401	9.19 ( 4.77 - 17.7 )	9.19 ( 65.21 )	9.13 ( 5.28 )	3.19 ( 2.27 )
Gastrointestinal disorders	Gastrointestinal motility disorder	9	19783	2436	27065305	5.05 ( 2.63 - 9.73 )	5.05 ( 29.15 )	5.04 ( 2.91 )	2.33 ( 1.42 )
Metabolism and nutrition disorders	Hypophosphataemia	9	19783	2528	27065213	4.87 ( 2.53 - 9.37 )	4.87 ( 27.57 )	4.86 ( 2.81 )	2.28 ( 1.37 )
Skin and subcutaneous tissue disorders	Palmar erythema	9	19783	527	27067214	23.37 ( 12.09 - 45.16 )	23.36 ( 189.36 )	22.98 ( 13.24 )	4.52 ( 3.6 )
Gastrointestinal disorders	Intra-abdominal fluid collection	9	19783	1004	27066737	12.26 ( 6.36 - 23.64 )	12.26 ( 92.25 )	12.16 ( 7.02 )	3.6 ( 2.69 )
Metabolism and nutrition disorders	Food refusal	9	19783	319	27067422	38.6 ( 19.9 - 74.88 )	38.58 ( 320.46 )	37.55 ( 21.57 )	5.23 ( 4.3 )
Gastrointestinal disorders	Tongue ulceration	8	19784	1643	27066098	6.66 ( 3.33 - 13.34 )	6.66 ( 38.29 )	6.63 ( 3.71 )	2.73 ( 1.76 )
Metabolism and nutrition disorders	Appetite disorder	8	19784	2977	27064764	3.68 ( 1.84 - 7.36 )	3.68 ( 15.54 )	3.67 ( 2.05 )	1.87 ( 0.91 )
Skin and subcutaneous tissue disorders	Rash vesicular	8	19784	2125	27065616	5.15 ( 2.57 - 10.31 )	5.15 ( 26.64 )	5.13 ( 2.87 )	2.36 ( 1.4 )
Nervous system disorders	Incoherent	8	19784	2162	27065579	5.06 ( 2.53 - 10.14 )	5.06 ( 25.97 )	5.05 ( 2.82 )	2.34 ( 1.37 )
Renal and urinary disorders	Hydronephrosis	8	19784	2415	27065326	4.53 ( 2.26 - 9.07 )	4.53 ( 21.94 )	4.52 ( 2.53 )	2.18 ( 1.21 )
Investigations	Protein urine present	7	19785	1684	27066057	5.69 ( 2.71 - 11.95 )	5.68 ( 26.92 )	5.67 ( 3.04 )	2.5 ( 1.48 )
Skin and subcutaneous tissue disorders	Skin hypertrophy	7	19785	1247	27066494	7.68 ( 3.65 - 16.14 )	7.68 ( 40.43 )	7.64 ( 4.1 )	2.93 ( 1.91 )
Nervous system disorders	Coma hepatic	7	19785	189	27067552	50.67 ( 23.83 - 107.76 )	50.65 ( 328.54 )	48.88 ( 26 )	5.61 ( 4.57 )
Skin and subcutaneous tissue disorders	Yellow skin	7	19785	1840	27065901	5.2 ( 2.48 - 10.93 )	5.2 ( 23.68 )	5.19 ( 2.79 )	2.37 ( 1.35 )
Gastrointestinal disorders	Lip pain	7	19785	1465	27066276	6.54 ( 3.11 - 13.74 )	6.53 ( 32.66 )	6.51 ( 3.5 )	2.7 ( 1.68 )
Gastrointestinal disorders	Gastrointestinal toxicity	7	19785	1424	27066317	6.72 ( 3.2 - 14.13 )	6.72 ( 33.94 )	6.69 ( 3.6 )	2.74 ( 1.72 )
Gastrointestinal disorders	Cheilitis	7	19785	2376	27065365	4.03 ( 1.92 - 8.46 )	4.03 ( 15.9 )	4.02 ( 2.16 )	2.01 ( 0.99 )
Gastrointestinal disorders	Tongue discomfort	7	19785	2531	27065210	3.78 ( 1.8 - 7.95 )	3.78 ( 14.29 )	3.77 ( 2.03 )	1.92 ( 0.89 )
Investigations	Blood pressure diastolic increased	6	19786	1844	27065897	4.45 ( 2 - 9.92 )	4.45 ( 16 )	4.44 ( 2.27 )	2.15 ( 1.06 )
Hepatobiliary disorders	Biliary obstruction	6	19786	1056	27066685	7.77 ( 3.48 - 17.34 )	7.77 ( 35.2 )	7.73 ( 3.95 )	2.95 ( 1.86 )
Investigations	Bilirubin conjugated increased	5	19787	578	27067163	11.83 ( 4.91 - 28.54 )	11.83 ( 49.15 )	11.74 ( 5.62 )	3.55 ( 2.37 )
Injury, poisoning and procedural complications	Stoma site haemorrhage	5	19787	614	27067127	11.14 ( 4.62 - 26.86 )	11.14 ( 45.76 )	11.06 ( 5.29 )	3.47 ( 2.28 )
Gastrointestinal disorders	Intestinal fistula	5	19787	534	27067207	12.81 ( 5.31 - 30.9 )	12.81 ( 53.91 )	12.7 ( 6.08 )	3.67 ( 2.48 )
Metabolism and nutrition disorders	Failure to thrive	5	19787	1567	27066174	4.36 ( 1.81 - 10.5 )	4.36 ( 12.92 )	4.35 ( 2.09 )	2.12 ( 0.94 )
General disorders and administration site conditions	Systemic inflammatory response syndrome	5	19787	1271	27066470	5.38 ( 2.24 - 12.95 )	5.38 ( 17.76 )	5.36 ( 2.57 )	2.42 ( 1.24 )
Gastrointestinal disorders	Tongue blistering	5	19787	1143	27066598	5.98 ( 2.49 - 14.41 )	5.98 ( 20.66 )	5.96 ( 2.86 )	2.58 ( 1.39 )
Gastrointestinal disorders	Rectal discharge	5	19787	869	27066872	7.87 ( 3.27 - 18.96 )	7.87 ( 29.81 )	7.83 ( 3.75 )	2.97 ( 1.79 )
Skin and subcutaneous tissue disorders	Dermatitis exfoliative	4	19788	1072	27066669	5.1 ( 1.91 - 13.63 )	5.1 ( 13.15 )	5.09 ( 2.24 )	2.35 ( 1.05 )
Investigations	Chest x-ray abnormal	4	19788	1021	27066720	5.36 ( 2.01 - 14.31 )	5.36 ( 14.12 )	5.34 ( 2.35 )	2.42 ( 1.12 )
Injury, poisoning and procedural complications	Chest injury	4	19788	873	27066868	6.27 ( 2.35 - 16.74 )	6.27 ( 17.62 )	6.24 ( 2.74 )	2.64 ( 1.35 )
Metabolism and nutrition disorders	Cell death	4	19788	745	27066996	7.34 ( 2.75 - 19.62 )	7.34 ( 21.8 )	7.31 ( 3.21 )	2.87 ( 1.57 )
Surgical and medical procedures	Colostomy	4	19788	787	27066954	6.95 ( 2.6 - 18.57 )	6.95 ( 20.28 )	6.92 ( 3.04 )	2.79 ( 1.5 )
Vascular disorders	Systolic hypertension	4	19788	160	27067581	34.2 ( 12.68 - 92.24 )	34.19 ( 125.74 )	33.38 ( 14.55 )	5.06 ( 3.75 )
Skin and subcutaneous tissue disorders	Exfoliative rash	4	19788	1033	27066708	5.3 ( 1.98 - 14.14 )	5.3 ( 13.88 )	5.28 ( 2.32 )	2.4 ( 1.11 )
General disorders and administration site conditions	Early satiety	4	19788	477	27067264	11.47 ( 4.29 - 30.69 )	11.47 ( 37.91 )	11.38 ( 5 )	3.51 ( 2.21 )
Gastrointestinal disorders	Oesophageal varices haemorrhage	3	19789	457	27067284	8.98 ( 2.88 - 27.95 )	8.98 ( 21.13 )	8.93 ( 3.45 )	3.16 ( 1.71 )
Investigations	Blood electrolytes abnormal	3	19789	460	27067281	8.92 ( 2.87 - 27.76 )	8.92 ( 20.96 )	8.87 ( 3.43 )	3.15 ( 1.7 )
Infections and infestations	Enterocolitis infectious	3	19789	310	27067431	13.24 ( 4.25 - 41.27 )	13.23 ( 33.61 )	13.12 ( 5.07 )	3.71 ( 2.26 )
Renal and urinary disorders	Prerenal failure	3	19789	507	27067234	8.09 ( 2.6 - 25.18 )	8.09 ( 18.54 )	8.05 ( 3.11 )	3.01 ( 1.56 )
Investigations	Blood electrolytes decreased	3	19789	683	27067058	6.01 ( 1.93 - 18.68 )	6.01 ( 12.47 )	5.99 ( 2.32 )	2.58 ( 1.13 )
Gastrointestinal disorders	Colonic fistula	3	19789	210	27067531	19.54 ( 6.25 - 61.08 )	19.54 ( 52.02 )	19.28 ( 7.43 )	4.27 ( 2.81 )
Respiratory, thoracic and mediastinal disorders	Pulmonary cavitation	3	19789	230	27067511	17.84 ( 5.71 - 55.73 )	17.84 ( 47.07 )	17.62 ( 6.79 )	4.14 ( 2.68 )
Injury, poisoning and procedural complications	Traumatic pain	3	19789	264	27067477	15.54 ( 4.98 - 48.51 )	15.54 ( 40.36 )	15.38 ( 5.93 )	3.94 ( 2.49 )
Renal and urinary disorders	Urinary tract obstruction	3	19789	682	27067059	6.02 ( 1.94 - 18.7 )	6.02 ( 12.49 )	5.99 ( 2.32 )	2.58 ( 1.14 )
Respiratory, thoracic and mediastinal disorders	Pharyngeal ulceration	3	19789	641	27067100	6.4 ( 2.06 - 19.9 )	6.4 ( 13.61 )	6.38 ( 2.47 )	2.67 ( 1.23 )
Renal and urinary disorders	Haemorrhage urinary tract	3	19789	675	27067066	6.08 ( 1.96 - 18.9 )	6.08 ( 12.67 )	6.06 ( 2.34 )	2.6 ( 1.15 )
Respiratory, thoracic and mediastinal disorders	Oropharyngeal blistering	3	19789	527	27067214	7.79 ( 2.5 - 24.22 )	7.79 ( 17.64 )	7.75 ( 3 )	2.95 ( 1.51 )
Gastrointestinal disorders	Change of bowel habit	3	19789	760	27066981	5.4 ( 1.74 - 16.78 )	5.4 ( 10.71 )	5.38 ( 2.08 )	2.43 ( 0.98 )
Nervous system disorders	Hypogeusia	3	19789	671	27067070	6.12 ( 1.97 - 19.01 )	6.11 ( 12.78 )	6.09 ( 2.36 )	2.61 ( 1.16 )
Gastrointestinal disorders	Oral hyperaesthesia	3	19789	13	27067728	315.65 ( 89.94 - 1107.78 )	315.6 ( 764.41 )	256.61 ( 89.75 )	8 ( 6.4 )
